# Supplementary material for: Transcriptional programming of immunoregulatory responses in human Langerhans cells
Source: Front Immunol. 2022 Sep 20;13:892254. doi: 10.3389/fimmu.2022.892254 (PMC9530347; doi:10.3389/fimmu.2022.892254)
Supplement: Supplementary file 2 [file Table_1.xlsx]

## Sheet: Migrated DEGs (Donor1 only)
Migrated DEGs (Genes <0.01 adjp, logFC>1)	B&H p	logFC		Toppgene GO	ID	Name	Source	pValue	FDR B&H	FDR B&Y	Bonferroni	Genes from Input	Genes in Annotation
TMSB10	1.26755e-234	4.29432		1	GO:0048284	organelle fusion		2.703e-14	1.363e-10	1.292e-09	1.996e-10	108	1032
MYL6	1.25926e-153	4.70806		2	GO:0016050	vesicle organization		4.583e-14	1.363e-10	1.292e-09	3.385e-10	158	1784
B2M	7.31669e-132	2.88234		3	GO:0006906	vesicle fusion		6.277e-14	1.363e-10	1.292e-09	4.636e-10	105	1003
FSCN1	3.3999e-102	6.32303		4	GO:0061025	membrane fusion		8.517e-14	1.363e-10	1.292e-09	6.29e-10	112	1107
TUBA1A	5.20834e-82	6.49473		5	GO:0090174	organelle membrane fusion		9.224e-14	1.363e-10	1.292e-09	6.813e-10	105	1009
COTL1	3.28659e-67	6.12022		6	GO:0006887	exocytosis		2.28e-13	2.105e-10	1.996e-09	1.684e-09	100	953
HLA-B	2.10484e-64	2.14467		7	GO:0140029	exocytic process		2.28e-13	2.105e-10	1.996e-09	1.684e-09	100	953
GSTP1	8.19881e-61	4.75768		8	GO:0099500	vesicle fusion to plasma membrane		2.28e-13	2.105e-10	1.996e-09	1.684e-09	100	953
ACTG1	1.07742e-59	2.80064		9	GO:0001775	cell activation		1.182e-12	9.696e-10	9.197e-09	8.727e-09	139	1558
DUSP5	4.83266e-56	3.03146		10	GO:0002252	immune effector process		1.325e-12	9.788e-10	9.284e-09	9.788e-09	124	1332
PFN1	5.42064e-52	2.11896		11	GO:0002366	leukocyte activation involved in immune response		3.433e-12	2.305e-09	2.186e-08	2.536e-08	81	732
NUB1	2.88964e-49	3.13593		12	GO:0002263	cell activation involved in immune response		4.55e-12	2.801e-09	2.656e-08	3.361e-08	81	736
ANXA6	4.08549e-49	4.81637		13	GO:0045321	leukocyte activation		8.877e-12	5.044e-09	4.784e-08	6.557e-08	125	1385
TYMP	1.47917e-43	4.2729		14	GO:0002446	neutrophil mediated immunity		2.007e-11	1.059e-08	1.004e-07	1.482e-07	62	506
RAMP1	3.13427e-39	3.86506		15	GO:0043312	neutrophil degranulation		3.711e-11	1.715e-08	1.627e-07	2.741e-07	60	488
CCL22	1.71757e-38	1.46436		16	GO:0045055	regulated exocytosis		3.716e-11	1.715e-08	1.627e-07	2.745e-07	86	837
CFL1	1.28896e-34	2.1688		17	GO:0042119	neutrophil activation		4.143e-11	1.8e-08	1.707e-07	3.06e-07	61	502
LGALS1	1.9873e-32	2.2178		18	GO:0002283	neutrophil activation involved in immune response		4.774e-11	1.959e-08	1.858e-07	3.526e-07	60	491
GSN	3.14023e-31	2.38127		19	GO:0036230	granulocyte activation		6.772e-11	2.633e-08	2.497e-07	5.002e-07	61	508
NCCRP1	5.45208e-30	7.03828		20	GO:0043299	leukocyte degranulation		1.742e-10	6.435e-08	6.103e-07	1.287e-06	63	546
CD74	6.11399e-30	1.00155		21	GO:0002274	myeloid leukocyte activation		2.091e-10	7.355e-08	6.976e-07	1.545e-06	73	683
RPS27L	1.9468e-29	2.98285		22	GO:0061919	process utilizing autophagic mechanism		2.587e-10	8.309e-08	7.881e-07	1.911e-06	61	525
LAMP3	2.06811e-29	2.74688		23	GO:0006914	autophagy		2.587e-10	8.309e-08	7.881e-07	1.911e-06	61	525
MARCKSL1	8.98847e-29	3.85155		24	GO:0002444	myeloid leukocyte mediated immunity		3.345e-10	1.029e-07	9.764e-07	2.471e-06	64	568
DPYSL2	9.49859e-29	4.75478		25	GO:0046903	secretion		3.574e-10	1.056e-07	1.002e-06	2.64e-06	148	1834
GPX4	2.12404e-28	2.87929		26	GO:0002275	myeloid cell activation involved in immune response		3.954e-10	1.123e-07	1.065e-06	2.92e-06	63	557
PEA15	6.27217e-28	2.57369		27	GO:0032940	secretion by cell		5.259e-10	1.439e-07	1.365e-06	3.884e-06	138	1682
ACTN4	1.42256e-27	4.39124		28	GO:0019882	antigen processing and presentation		9.56e-10	2.522e-07	2.392e-06	7.061e-06	36	235
RASSF2	2.65595e-27	3.58962		29	GO:0019221	cytokine-mediated signaling pathway		1.522e-09	3.875e-07	3.676e-06	1.124e-05	80	814
LY75	2.66035e-27	28.3973		30	GO:0140352	export from cell		1.802e-09	4.437e-07	4.209e-06	1.331e-05	139	1730
HMOX1	4.69118e-26	7.18492		31	GO:0002443	leukocyte mediated immunity		3.663e-09	8.726e-07	8.277e-06	2.705e-05	86	918
CXCL16	2.44575e-25	4.31455		32	GO:0030036	actin cytoskeleton organization		4.48e-09	1.034e-06	9.809e-06	3.309e-05	72	718
LYZ	4.46339e-24	28.2607		33	GO:0044419	interspecies interaction between organisms		6.777e-09	1.517e-06	1.439e-05	5.006e-05	88	960
GRINA	6.91734e-24	3.21167		34	GO:0030029	actin filament-based process		8.179e-09	1.777e-06	1.685e-05	6.041e-05	79	830
S100A9	1.22964e-23	6.69853		35	GO:0002478	antigen processing and presentation of exogenous peptide antigen		8.656e-09	1.783e-06	1.691e-05	6.393e-05	29	177
GNAI2	1.22964e-23	3.58125		36	GO:1901700	response to oxygen-containing compound		8.691e-09	1.783e-06	1.691e-05	6.419e-05	143	1839
IDO1	1.81643e-23	3.91618		37	GO:0007010	cytoskeleton organization		1.082e-08	2.159e-06	2.048e-05	7.988e-05	132	1664
ATOX1	8.96377e-23	3.52889		38	GO:0019637	organophosphate metabolic process		1.236e-08	2.402e-06	2.278e-05	9.128e-05	103	1203
SYNGR2	4.47274e-22	1.69398		39	GO:0055114	oxidation-reduction process		2.084e-08	3.858e-06	3.66e-05	0.0001539	104	1231
ABCB10	5.04668e-22	27.9156		40	GO:0019884	antigen processing and presentation of exogenous antigen		2.121e-08	3.858e-06	3.66e-05	0.0001566	29	184
AOC1	6.97034e-22	4.00522		41	GO:0006695	cholesterol biosynthetic process		2.142e-08	3.858e-06	3.66e-05	0.0001582	18	77
CTSZ	2.65986e-21	2.64301		42	GO:0044403	symbiotic process		2.454e-08	4.236e-06	4.018e-05	0.0001813	83	911
ALDH2	5.21062e-21	2.92324		43	GO:0007015	actin filament organization		2.466e-08	4.236e-06	4.018e-05	0.0001822	49	428
ARRB2	5.47499e-21	5.7319		44	GO:1902653	secondary alcohol biosynthetic process		2.659e-08	4.464e-06	4.234e-05	0.0001964	18	78
CHD3	3.0531e-20	3.53485		45	GO:0034097	response to cytokine		2.962e-08	4.861e-06	4.611e-05	0.0002187	107	1287
RAB9A	5.36665e-20	2.95554		46	GO:0043254	regulation of protein-containing complex assembly		3.209e-08	5.152e-06	4.887e-05	0.000237	53	485
FDFT1	8.1048e-20	5.20168		47	GO:0097435	supramolecular fiber organization		4.252e-08	6.681e-06	6.337e-05	0.000314	70	729
NECAP2	1.07089e-19	5.61977		48	GO:0009967	positive regulation of signal transduction		4.861e-08	7.481e-06	7.095e-05	0.0003591	139	1823
TUBA1B	5.72361e-19	1.74569		49	GO:0016032	viral process		5.681e-08	8.563e-06	8.121e-05	0.0004196	78	853
BIRC3	7.02771e-19	1.60779		50	GO:0048002	antigen processing and presentation of peptide antigen		7.009e-08	1.024e-05	9.712e-05	0.0005177	29	194
EIF4G2	1.10189e-18	1.82604		51	GO:0051248	negative regulation of protein metabolic process		7.071e-08	1.024e-05	9.712e-05	0.0005222	105	1277
MT-TP	3.47604e-18	8.42978		52	GO:0016126	sterol biosynthetic process		7.426e-08	1.055e-05	0.0001	0.0005485	18	83
ZYX	6.75823e-18	5.94688		53	GO:0071345	cellular response to cytokine stimulus		9.136e-08	1.273e-05	0.0001208	0.0006748	99	1188
ACOT9	1.28162e-17	3.68572		54	GO:0043085	positive regulation of catalytic activity		9.787e-08	1.339e-05	0.000127	0.0007229	125	1611
TAOK1	2.5776e-17	3.50811		55	GO:0051247	positive regulation of protein metabolic process		1.108e-07	1.488e-05	0.0001411	0.0008183	141	1882
TUBB	8.34526e-17	2.36942		56	GO:0051130	positive regulation of cellular component organization		1.812e-07	2.39e-05	0.0002267	0.001339	108	1350
HMG20B	1.55966e-16	2.52229		57	GO:0009894	regulation of catabolic process		2.81e-07	3.641e-05	0.0003453	0.002075	88	1042
PELP1	4.60769e-16	4.42592		58	GO:0002521	leukocyte differentiation		3.061e-07	3.898e-05	0.0003697	0.002261	58	591
ACTB	7.68207e-16	1.39948		59	GO:0034341	response to interferon-gamma		3.219e-07	4.03e-05	0.0003822	0.002378	29	208
KIAA0226	1.07852e-15	5.59671		60	GO:0046777	protein autophosphorylation		3.922e-07	4.828e-05	0.0004579	0.002897	33	258
GLS	1.12342e-15	1.85452		61	GO:0046165	alcohol biosynthetic process		6.506e-07	7.878e-05	0.0007472	0.004806	26	180
SCD	1.20646e-15	6.6133		62	GO:1902903	regulation of supramolecular fiber organization		7.321e-07	8.721e-05	0.0008272	0.005407	42	382
RNF19B	1.26145e-15	5.31407		63	GO:0033043	regulation of organelle organization		7.782e-07	9.123e-05	0.0008653	0.005748	108	1391
GUK1	1.35818e-15	2.62832		64	GO:0106118	regulation of sterol biosynthetic process		8.534e-07	9.697e-05	0.0009197	0.006303	13	52
KDM2B	2.39766e-15	3.89515		65	GO:0045540	regulation of cholesterol biosynthetic process		8.534e-07	9.697e-05	0.0009197	0.006303	13	52
CALM3	2.64276e-15	4.70002		66	GO:0022411	cellular component disassembly		1.286e-06	0.0001439	0.001365	0.009499	61	662
FLNA	2.78812e-15	2.2102		67	GO:0032984	protein-containing complex disassembly		1.331e-06	0.0001468	0.001392	0.009833	45	432
MAP3K14	3.25521e-15	3.76622		68	GO:0030097	hemopoiesis		1.367e-06	0.0001485	0.001409	0.0101	84	1018
MYO1G	3.94252e-15	3.03777		69	GO:0034109	homotypic cell-cell adhesion		1.593e-06	0.0001706	0.001618	0.01177	17	91
BCAS1	5.51577e-15	6.56287		70	GO:0051493	regulation of cytoskeleton organization		1.623e-06	0.0001712	0.001624	0.01199	55	578
IRF4	8.39396e-15	3.22697		71	GO:1902533	positive regulation of intracellular signal transduction		1.658e-06	0.0001718	0.00163	0.01225	90	1119
PLA2G16	8.85724e-15	5.71631		72	GO:0071346	cellular response to interferon-gamma		1.675e-06	0.0001718	0.00163	0.01237	26	189
KLF6	2.08886e-14	1.59755		73	GO:0006091	generation of precursor metabolites and energy		1.804e-06	0.0001825	0.001731	0.01333	55	580
S100B	2.96458e-14	2.61275		74	GO:0019220	regulation of phosphate metabolic process		1.835e-06	0.0001832	0.001737	0.01355	142	1994
CSF2RA	3.93549e-14	2.07156		75	GO:0060333	interferon-gamma-mediated signaling pathway		1.867e-06	0.0001833	0.001739	0.01379	17	92
RAC1	3.95722e-14	1.58362		76	GO:0051174	regulation of phosphorus metabolic process		1.886e-06	0.0001833	0.001739	0.01393	142	1995
IER5	5.19387e-14	2.33083		77	GO:0006886	intracellular protein transport		1.982e-06	0.0001901	0.001803	0.01464	115	1536
H6PD	6.7735e-14	27.2289		78	GO:0032270	positive regulation of cellular protein metabolic process		2.03e-06	0.0001906	0.001808	0.01499	129	1774
PTPN1	7.53465e-14	3.30679		79	GO:0010506	regulation of autophagy		2.039e-06	0.0001906	0.001808	0.01506	38	343
FDPS	1.32486e-13	3.2587		80	GO:0006753	nucleoside phosphate metabolic process		2.087e-06	0.0001917	0.001818	0.01542	63	702
NQO1	2.02073e-13	27.0687		81	GO:0044283	small molecule biosynthetic process		2.103e-06	0.0001917	0.001818	0.01553	67	763
HMGN3	2.90091e-13	4.11467		82	GO:0110053	regulation of actin filament organization		2.129e-06	0.0001917	0.001818	0.01572	33	278
MVD	3.44316e-13	4.64713		83	GO:0009725	response to hormone		2.178e-06	0.0001938	0.001838	0.01609	86	1062
IQGAP1	3.45075e-13	2.17964		84	GO:0002520	immune system development		2.226e-06	0.0001952	0.001851	0.01644	90	1127
RELB	5.95721e-13	3.61891		85	GO:0009144	purine nucleoside triphosphate metabolic process		2.246e-06	0.0001952	0.001851	0.01659	28	216
CLPTM1	8.21618e-13	3.60724		86	GO:0009141	nucleoside triphosphate metabolic process		2.312e-06	0.0001986	0.001883	0.01708	30	241
HMHA1	8.88726e-13	4.8139		87	GO:0010638	positive regulation of organelle organization		2.425e-06	0.0002046	0.00194	0.01791	61	675
TPRG1L	9.11494e-13	27.0963		88	GO:0048534	hematopoietic or lymphoid organ development		2.438e-06	0.0002046	0.00194	0.018	86	1065
CSTB	9.74252e-13	2.0081		89	GO:0034622	cellular protein-containing complex assembly		2.491e-06	0.0002067	0.001961	0.0184	99	1277
HMGCS1	1.64364e-12	2.73096		90	GO:0006897	endocytosis		2.749e-06	0.0002256	0.00214	0.0203	67	769
TMEM176A	2.00376e-12	8.11616		91	GO:0019885	antigen processing and presentation of endogenous peptide antigen via MHC class I		2.877e-06	0.000231	0.002191	0.02125	7	15
ENO1	2.0691e-12	1.37318		92	GO:0002483	antigen processing and presentation of endogenous peptide antigen		2.877e-06	0.000231	0.002191	0.02125	7	15
ACAT2	2.22088e-12	4.58694		93	GO:0009117	nucleotide metabolic process		2.916e-06	0.0002316	0.002197	0.02154	62	694
TAGLN2	3.85119e-12	2.02851		94	GO:0032269	negative regulation of cellular protein metabolic process		3.17e-06	0.0002489	0.002361	0.02341	94	1202
CIITA	4.44985e-12	2.46577		95	GO:0031400	negative regulation of protein modification process		3.223e-06	0.0002489	0.002361	0.02381	61	681
VAMP8	8.58756e-12	2.25855		96	GO:1901698	response to nitrogen compound		3.239e-06	0.0002489	0.002361	0.02393	95	1219
ATP6V0E1	8.84538e-12	1.72429		97	GO:0070647	protein modification by small protein conjugation or removal		3.309e-06	0.0002489	0.002361	0.02444	90	1138
RSU1	1.26385e-11	3.51339		98	GO:0051336	regulation of hydrolase activity		3.312e-06	0.0002489	0.002361	0.02446	108	1435
RASSF4	1.27072e-11	3.19734		99	GO:0055086	nucleobase-containing small molecule metabolic process		3.36e-06	0.0002489	0.002361	0.02481	68	789
ELK1	1.84134e-11	4.65804		100	GO:0051707	response to other organism		3.371e-06	0.0002489	0.002361	0.02489	118	1604
FBRSL1	6.1187e-11	3.46448		101	GO:0043207	response to external biotic stimulus		3.578e-06	0.0002616	0.002481	0.02642	118	1606
SAMSN1	6.26267e-11	1.80547		102	GO:0030163	protein catabolic process		3.695e-06	0.0002676	0.002538	0.02729	79	964
CCDC64	8.11788e-11	26.8934		103	GO:0001932	regulation of protein phosphorylation		3.798e-06	0.0002724	0.002583	0.02805	119	1625
RELA	8.21701e-11	4.23799		104	GO:0006163	purine nucleotide metabolic process		3.864e-06	0.0002744	0.002603	0.02854	54	580
MARCKS	8.21701e-11	1.34119		105	GO:0006900	vesicle budding from membrane		3.933e-06	0.0002766	0.002624	0.02905	72	855
MYH9	8.59964e-11	2.67203		106	GO:0007049	cell cycle		4.033e-06	0.000281	0.002665	0.02979	139	1971
H1F0	9.6152e-11	26.7764		107	GO:0016236	macroautophagy		4.153e-06	0.0002867	0.002719	0.03068	35	313
DBNL	9.6152e-11	4.0145		108	GO:0010324	membrane invagination		4.254e-06	0.0002909	0.002759	0.03142	67	779
MYL12B	1.03718e-10	1.52222		109	GO:0072521	purine-containing compound metabolic process		4.775e-06	0.0003224	0.003058	0.03526	56	614
ADRBK2	1.2528e-10	3.61346		110	GO:0009607	response to biotic stimulus		4.801e-06	0.0003224	0.003058	0.03546	119	1633
RP3-508I15.21	1.36324e-10	5.10799		111	GO:0019693	ribose phosphate metabolic process		4.972e-06	0.0003308	0.003138	0.03672	54	585
PPP2R5C	1.51368e-10	3.39873		112	GO:0009199	ribonucleoside triphosphate metabolic process		5.193e-06	0.0003408	0.003232	0.03835	27	213
MMP25	1.52101e-10	26.7716		113	GO:0008203	cholesterol metabolic process		5.237e-06	0.0003408	0.003232	0.03868	23	165
ARPC1B	1.82162e-10	2.88897		114	GO:0019883	antigen processing and presentation of endogenous antigen		5.288e-06	0.0003408	0.003232	0.03906	8	22
REPIN1	2.19128e-10	4.10016		115	GO:0034340	response to type I interferon		5.308e-06	0.0003408	0.003232	0.03921	17	99
SCAND1	2.25647e-10	3.70439		116	GO:1901701	cellular response to oxygen-containing compound		5.352e-06	0.0003408	0.003232	0.03953	99	1300
ITM2C	2.35625e-10	2.42564		117	GO:0044087	regulation of cellular component biogenesis		5.763e-06	0.0003638	0.003451	0.04257	83	1040
PLD2	3.17296e-10	26.8115		118	GO:0042325	regulation of phosphorylation		6.523e-06	0.0004083	0.003873	0.04818	127	1781
GABARAPL2	3.34713e-10	2.02066		119	GO:0009150	purine ribonucleotide metabolic process		6.609e-06	0.0004099	0.003887	0.04882	52	561
GRSF1	4.2087e-10	2.74159		120	GO:0009259	ribonucleotide metabolic process		6.659e-06	0.0004099	0.003887	0.04918	53	576
EIF2AK1	4.36631e-10	3.05359		121	GO:0031329	regulation of cellular catabolic process		6.92e-06	0.0004224	0.004006	0.05111	72	869
MGLL	5.94635e-10	26.5128		122	GO:0044257	cellular protein catabolic process		7.071e-06	0.0004281	0.00406	0.05222	67	791
HN1	6.28337e-10	2.43194		123	GO:0061572	actin filament bundle organization		7.188e-06	0.0004316	0.004094	0.05309	24	180
PTMS	6.40785e-10	2.07518		124	GO:1901617	organic hydroxy compound biosynthetic process		7.27e-06	0.000433	0.004107	0.0537	32	281
ARF3	6.91739e-10	3.62828		125	GO:0032446	protein modification by small protein conjugation		7.604e-06	0.0004493	0.004262	0.05616	76	935
TMEM176B	8.0289e-10	6.6102		126	GO:0120036	plasma membrane bounded cell projection organization		8.113e-06	0.0004756	0.004511	0.05992	127	1789
TNFRSF11A	9.48834e-10	26.625		127	GO:0009205	purine ribonucleoside triphosphate metabolic process		8.35e-06	0.0004856	0.004606	0.06167	26	206
INSM1	9.56912e-10	6.30403		128	GO:1901565	organonitrogen compound catabolic process		8.531e-06	0.0004923	0.004669	0.06301	101	1348
DYNC1H1	9.56912e-10	2.35783		129	GO:0080134	regulation of response to stress		8.71e-06	0.0004987	0.00473	0.06433	120	1671
HLA-C	1.07359e-09	1.14004		130	GO:0050776	regulation of immune response		9.959e-06	0.0005658	0.005367	0.07356	90	1170
ROMO1	1.43929e-09	2.08068		131	GO:0060627	regulation of vesicle-mediated transport		1.068e-05	0.0006024	0.005713	0.07891	56	631
ARPP19	1.60138e-09	2.24768		132	GO:0008154	actin polymerization or depolymerization		1.124e-05	0.0006292	0.005968	0.08305	27	222
AP2S1	1.60357e-09	2.44829		133	GO:0046034	ATP metabolic process		1.246e-05	0.0006919	0.006563	0.09203	35	329
ZFAND5	2.31137e-09	1.85904		134	GO:0071357	cellular response to type I interferon		1.287e-05	0.0007041	0.006679	0.09506	16	95
TRIP10	2.35585e-09	2.84785		135	GO:0060337	type I interferon signaling pathway		1.287e-05	0.0007041	0.006679	0.09506	16	95
SLC15A3	2.42751e-09	26.6894		136	GO:0032956	regulation of actin cytoskeleton organization		1.366e-05	0.0007365	0.006985	0.1009	38	372
MFSD12	3.05719e-09	1.95017		137	GO:0043405	regulation of MAP kinase activity		1.366e-05	0.0007365	0.006985	0.1009	38	372
ASMTL	6.58304e-09	2.1785		138	GO:0033993	response to lipid		1.402e-05	0.0007494	0.007108	0.1036	79	1000
MCM5	7.24553e-09	26.4984		139	GO:0000165	MAPK cascade		1.41e-05	0.0007494	0.007108	0.1042	82	1049
ARPC5	7.24553e-09	1.4969		140	GO:0090181	regulation of cholesterol metabolic process		1.461e-05	0.0007707	0.007309	0.1079	13	66
LAMTOR1	7.62457e-09	3.15715		141	GO:0010243	response to organonitrogen compound		1.506e-05	0.0007873	0.007467	0.1112	87	1133
HLA-DOA	7.62457e-09	1.91244		142	GO:1902600	proton transmembrane transport		1.532e-05	0.0007873	0.007467	0.1131	31	278
FADS2	8.70984e-09	26.4997		143	GO:0043244	regulation of protein-containing complex disassembly		1.532e-05	0.0007873	0.007467	0.1132	19	129
TRBC2	9.30677e-09	26.7464		144	GO:0051017	actin filament bundle assembly		1.545e-05	0.0007873	0.007467	0.1141	23	176
OAZ1	1.13977e-08	1.16509		145	GO:1902930	regulation of alcohol biosynthetic process		1.546e-05	0.0007873	0.007467	0.1142	15	86
SLC5A6	1.34781e-08	3.29611		146	GO:0009057	macromolecule catabolic process		1.588e-05	0.0008034	0.00762	0.1173	106	1453
SLC27A3	1.34989e-08	4.20152		147	GO:0006119	oxidative phosphorylation		1.689e-05	0.0008486	0.008048	0.1247	21	153
ARPC4	1.45433e-08	2.39804		148	GO:0030098	lymphocyte differentiation		1.703e-05	0.0008501	0.008063	0.1258	40	404
AP2A1	1.49808e-08	4.46903		149	GO:0051603	proteolysis involved in cellular protein catabolic process		1.765e-05	0.0008748	0.008298	0.1304	62	735
SPECC1	1.55644e-08	26.589		150	GO:0090407	organophosphate biosynthetic process		1.79e-05	0.0008762	0.00831	0.1322	63	751
HLA-A	1.55976e-08	1.04267		151	GO:0032880	regulation of protein localization		1.791e-05	0.0008762	0.00831	0.1323	90	1188
HSPB1	1.70297e-08	3.27108		152	GO:0008064	regulation of actin polymerization or depolymerization		1.81e-05	0.0008795	0.008342	0.1337	24	190
PSAP	1.70297e-08	2.83959		153	GO:0051090	regulation of DNA-binding transcription factor activity		1.887e-05	0.0009107	0.008638	0.1393	64	768
THOC7	1.75846e-08	3.44581		154	GO:0046649	lymphocyte activation		2.087e-05	0.0009985	0.00947	0.1541	67	818
SYMPK	1.78455e-08	4.0604		155	GO:0045936	negative regulation of phosphate metabolic process		2.095e-05	0.0009985	0.00947	0.1548	56	646
DHCR24	2.10587e-08	5.08741		156	GO:0023014	signal transduction by protein phosphorylation		2.123e-05	0.001005	0.009533	0.1568	82	1061
RNF125	2.1852e-08	26.634		157	GO:0010563	negative regulation of phosphorus metabolic process		2.189e-05	0.001018	0.009651	0.1617	56	647
PSIP1	2.1852e-08	3.89924		158	GO:0019886	antigen processing and presentation of exogenous peptide antigen via MHC class II		2.198e-05	0.001018	0.009651	0.1623	16	99
MRPL20	2.48784e-08	2.08105		159	GO:0030030	cell projection organization		2.201e-05	0.001018	0.009651	0.1626	127	1827
CCDC88A	2.54613e-08	2.09654		160	GO:0051726	regulation of cell cycle		2.204e-05	0.001018	0.009651	0.1628	96	1295
VMO1	2.59458e-08	26.4718		161	GO:0002682	regulation of immune system process		2.219e-05	0.001018	0.009655	0.1639	124	1775
MED16	2.95648e-08	6.79489		162	GO:0015986	ATP synthesis coupled proton transport		2.277e-05	0.001032	0.009785	0.1682	21	156
FYTTD1	3.17272e-08	2.29689		163	GO:0015985	energy coupled proton transport, down electrochemical gradient		2.277e-05	0.001032	0.009785	0.1682	21	156
UBE2B	3.18536e-08	2.20428		164	GO:1902905	positive regulation of supramolecular fiber organization		2.294e-05	0.001033	0.0098	0.1694	26	218
RNF114	3.59429e-08	3.1642		165	GO:0009206	purine ribonucleoside triphosphate biosynthetic process		2.352e-05	0.001047	0.009926	0.1737	24	193
P2RX4	4.01511e-08	4.85428		166	GO:0030832	regulation of actin filament length		2.352e-05	0.001047	0.009926	0.1737	24	193
SH3PXD2A	4.03348e-08	4.16895		167	GO:0006754	ATP biosynthetic process		2.439e-05	0.001072	0.01017	0.1802	23	181
ZMIZ2	4.04331e-08	2.33511		168	GO:0016125	sterol metabolic process		2.439e-05	0.001072	0.01017	0.1802	23	181
IL32	4.13263e-08	4.98702		169	GO:1902532	negative regulation of intracellular signal transduction		2.497e-05	0.001084	0.01028	0.1844	58	681
MALT1	4.41994e-08	1.27351		170	GO:0042775	mitochondrial ATP synthesis coupled electron transport		2.5e-05	0.001084	0.01028	0.1846	16	100
SREBF2	4.61948e-08	4.38473		171	GO:0045859	regulation of protein kinase activity		2.51e-05	0.001084	0.01028	0.1854	72	903
SPATA22	4.97222e-08	4.40011		172	GO:0009145	purine nucleoside triphosphate biosynthetic process		2.563e-05	0.001101	0.01044	0.1893	24	194
SEC61G	6.01282e-08	1.8991		173	GO:0044265	cellular macromolecule catabolic process		2.699e-05	0.001149	0.0109	0.1993	90	1201
IL10RB	6.57048e-08	5.43663		174	GO:0031952	regulation of protein autophosphorylation		2.708e-05	0.001149	0.0109	0.2	11	51
SEC23A	6.59755e-08	5.31472		175	GO:0042773	ATP synthesis coupled electron transport		2.838e-05	0.001198	0.01136	0.2096	16	101
EMC10	6.77557e-08	3.11115		176	GO:0002480	antigen processing and presentation of exogenous peptide antigen via MHC class I, TAP-independent		2.882e-05	0.001203	0.01141	0.2129	5	9
C17orf96	6.94542e-08	2.99284		177	GO:0002428	antigen processing and presentation of peptide antigen via MHC class Ib		2.882e-05	0.001203	0.01141	0.2129	5	9
CELF2	7.50957e-08	3.35468		178	GO:0032970	regulation of actin filament-based process		2.907e-05	0.001206	0.01144	0.2147	41	428
TRIB1	8.20712e-08	3.41497		179	GO:1902652	secondary alcohol metabolic process		3.178e-05	0.001311	0.01244	0.2347	23	184
HIPK3	9.05447e-08	5.06195		180	GO:0072659	protein localization to plasma membrane		3.276e-05	0.001344	0.01275	0.2419	31	289
JUND	9.13898e-08	2.56031		181	GO:0009142	nucleoside triphosphate biosynthetic process		3.375e-05	0.001377	0.01306	0.2493	25	210
CLSTN1	1.04235e-07	5.78525		182	GO:0006508	proteolysis		3.428e-05	0.001391	0.0132	0.2532	131	1915
SBNO2	1.04235e-07	2.4308		183	GO:0010941	regulation of cell death		3.518e-05	0.00142	0.01347	0.2598	134	1969
AMICA1	1.08271e-07	3.53951		184	GO:0031401	positive regulation of protein modification process		3.557e-05	0.001424	0.01351	0.2628	100	1379
DGKA	1.11731e-07	5.11979		185	GO:0043549	regulation of kinase activity		3.567e-05	0.001424	0.01351	0.2635	76	978
NAV1	1.28724e-07	4.21266		186	GO:0002495	antigen processing and presentation of peptide antigen via MHC class II		3.639e-05	0.001445	0.01371	0.2688	16	103
TMEM258	1.34469e-07	2.46867		187	GO:0032535	regulation of cellular component size		3.71e-05	0.001465	0.0139	0.274	40	418
CCNDBP1	1.48333e-07	3.80109		188	GO:0042110	T cell activation		3.772e-05	0.001482	0.01405	0.2786	48	537
COMT	1.48333e-07	3.091		189	GO:0009201	ribonucleoside triphosphate biosynthetic process		3.896e-05	0.001523	0.01444	0.2878	24	199
CLIC2	1.86243e-07	3.70108		190	GO:0001933	negative regulation of protein phosphorylation		3.947e-05	0.001534	0.01455	0.2915	44	478
KCTD13	1.92124e-07	4.12057		191	GO:0009719	response to endogenous stimulus		4.061e-05	0.00157	0.01489	0.3	126	1834
CBX6	2.06079e-07	3.89045		192	GO:0002504	antigen processing and presentation of peptide or polysaccharide antigen via MHC class II		4.109e-05	0.001581	0.01499	0.3035	16	104
ACOT13	2.14818e-07	6.9998		193	GO:0035304	regulation of protein dephosphorylation		4.477e-05	0.001713	0.01625	0.3307	20	151
FAM129A	2.27007e-07	1.22141		194	GO:0043901	negative regulation of multi-organism process		4.9e-05	0.001847	0.01752	0.3619	27	241
C14orf119	2.35499e-07	3.30975		195	GO:0051495	positive regulation of cytoskeleton organization		4.9e-05	0.001847	0.01752	0.3619	27	241
G3BP2	2.37106e-07	1.84547		196	GO:0043408	regulation of MAPK cascade		4.901e-05	0.001847	0.01752	0.362	68	857
MALSU1	2.47167e-07	3.5358		197	GO:0062012	regulation of small molecule metabolic process		5.3e-05	0.001987	0.01885	0.3914	44	484
MYO5A	2.49315e-07	3.15825		198	GO:0071900	regulation of protein serine/threonine kinase activity		5.389e-05	0.00201	0.01907	0.398	49	560
DTX3L	2.69617e-07	5.06092		199	GO:0006952	defense response		5.84e-05	0.002168	0.02056	0.4314	126	1849
ACHE	2.76103e-07	26.423		200	GO:0002479	antigen processing and presentation of exogenous peptide antigen via MHC class I, TAP-dependent		6.032e-05	0.002228	0.02113	0.4456	13	75
UBA1	2.76103e-07	4.29814
CAPNS1	2.76103e-07	2.54074
MAP7D1	2.7877e-07	2.17074
CCM2	3.15438e-07	4.60871
IL10RA	3.33567e-07	2.27724
ISCU	3.33567e-07	1.60654
PPP3R1	3.46092e-07	4.29679
RRNAD1	3.50765e-07	3.59554
CLK2	3.57624e-07	3.94183
WNT5B	3.84136e-07	7.3035
MLLT4	3.90226e-07	2.46255
TUBA4A	4.22782e-07	5.18719
WDR1	4.28631e-07	1.66136
TUBB6	4.37547e-07	2.77599
CTSB	4.56784e-07	3.53951
RAB5B	4.67053e-07	2.00202
CLTC	4.79625e-07	2.92336
EIF4EBP2	4.9464e-07	4.12153
ANXA4	5.08389e-07	3.68463
PBXIP1	5.20329e-07	6.04953
MTHFS	5.59462e-07	4.39636
FAM118A	6.05511e-07	2.34644
ATP5E	6.46574e-07	1.10201
NCOA6	6.73215e-07	4.36629
INPP5K	6.85235e-07	4.74884
PPP1R9B	7.60953e-07	3.89327
FLOT2	7.91714e-07	26.2333
APOL2	8.62768e-07	7.10261
TBL1X	8.62768e-07	5.76158
BAP1	9.01557e-07	3.3605
TTYH3	9.04118e-07	4.46288
AKAP10	9.04118e-07	3.85759
CREBL2	9.34923e-07	26.1771
PJA2	1.00522e-06	3.51922
CNOT11	1.02216e-06	4.39011
SWAP70	1.06883e-06	1.41725
RNF145	1.13428e-06	1.23746
ATP11C	1.19284e-06	5.30095
AGO4	1.19887e-06	5.64388
CLCN7	1.23903e-06	26.0767
PSMB1	1.23903e-06	1.52443
GTPBP1	1.27406e-06	4.30461
SIAH2	1.27406e-06	3.8412
ADAP1	1.30029e-06	26.2755
ODF3B	1.3198e-06	7.24584
GALNT2	1.35318e-06	5.56391
COX6C	1.35817e-06	1.35141
STAT1	1.39023e-06	4.68585
HLA-F	1.46509e-06	1.93365
LSS	1.47729e-06	5.70798
CEP350	1.51415e-06	2.10579
MTMR10	1.51433e-06	3.77653
PTGIR	1.59288e-06	5.68173
C14orf2	1.75821e-06	1.8338
HMGCR	1.78544e-06	4.2481
S1PR1	1.83315e-06	25.9311
THOP1	1.83805e-06	5.44458
ULK1	1.90705e-06	4.91905
PRKAR1A	1.90705e-06	2.31958
CDC42SE1	1.96019e-06	2.08989
ALDH1B1	2.0249e-06	3.24618
CNN2	2.21404e-06	2.77906
CCL17	2.25036e-06	26.009
PSMB6	2.36172e-06	1.61582
ADTRP	2.46598e-06	5.18788
MT-TS2	2.47893e-06	25.9298
KIF2A	2.77968e-06	3.96222
ARID1A	2.9489e-06	2.96559
MBOAT2	3.04121e-06	25.9601
AES	3.07398e-06	3.25697
CNPPD1	3.18371e-06	3.6553
ADRBK1	3.2036e-06	3.02794
BATF	3.23108e-06	26.0912
PIP4K2A	3.39957e-06	4.82283
LPCAT1	3.42095e-06	3.70996
GRASP	3.50389e-06	3.97103
CD99	3.52056e-06	2.17513
TRIM8	3.7252e-06	5.92078
XPO6	3.79086e-06	2.97156
PDCD10	3.90697e-06	2.14402
NEDD8	3.92382e-06	2.27084
WDR13	4.1287e-06	4.36057
SLC25A1	4.26482e-06	3.61596
CCR7	4.269e-06	1.33269
RBX1	4.39001e-06	1.61961
CSTA	4.64861e-06	3.6965
TUBB2B	4.65074e-06	25.985
FGD5-AS1	4.65896e-06	3.00305
DYNLL1	5.19554e-06	1.62178
PPP1R16B	5.32291e-06	25.7844
LSM4	5.32291e-06	2.85471
THG1L	5.33011e-06	3.87631
COX7C	5.37362e-06	1.2397
RB1	5.54406e-06	2.82866
TBC1D13	6.03775e-06	25.8165
POLR2A	6.03775e-06	2.17539
FBXW2	6.48912e-06	4.14133
HIF1A	6.81716e-06	2.84647
CDC42SE2	6.8629e-06	3.87512
RFTN1	7.22774e-06	1.32818
EXOSC1	7.3947e-06	3.87248
SSH1	7.46925e-06	3.16541
APOC1	7.64812e-06	25.6255
TSPAN13	7.64812e-06	2.88165
NDUFS2	8.01915e-06	3.70128
THEMIS2	8.19602e-06	5.99129
SLC25A25	8.21084e-06	4.07931
STX7	8.52821e-06	3.86414
TMEM160	8.87169e-06	3.38933
SRA1	9.20186e-06	2.88466
CYP27A1	9.26968e-06	25.8273
TTL	9.55205e-06	4.36803
NPEPPS	9.75686e-06	2.4047
IL13RA1	1.04786e-05	2.74945
EFHD2	1.04786e-05	2.52501
CIRBP	1.07756e-05	1.65331
ARID1B	1.08215e-05	4.60846
RP11-429J17.2	1.11316e-05	25.578
ALDOA	1.1142e-05	1.30597
ATP6V1D	1.19478e-05	2.75979
CD8A	1.23571e-05	25.6195
TSPAN33	1.23571e-05	1.65911
ANTXR2	1.24545e-05	5.42059
EPHB3	1.25352e-05	25.7807
EVA1C	1.28937e-05	3.37931
TRIM26	1.35117e-05	2.88343
TRIP4	1.47072e-05	25.8032
ITGB1BP1	1.50339e-05	2.52759
NCOR2	1.52265e-05	2.41439
VRK3	1.53274e-05	4.01851
VPS41	1.54679e-05	3.09089
SRSF5	1.55865e-05	1.25038
SELPLG	1.69125e-05	6.3578
COPG1	1.7303e-05	3.13856
RASSF3	1.73589e-05	25.7046
ADAM12	1.73589e-05	3.22809
GIPC3	1.80685e-05	25.6081
PPP1R7	1.82562e-05	2.64718
TUBB2A	1.87732e-05	2.9025
TRADD	1.92655e-05	3.1146
SLCO5A1	1.9402e-05	5.15476
MYL9	1.95925e-05	4.01569
PDLIM3	1.98544e-05	25.7631
ORAI1	2.04861e-05	2.93989
SOX4	2.11065e-05	25.8785
TXNL4B	2.11065e-05	4.41231
MRPL41	2.11065e-05	3.39289
SF3A1	2.1955e-05	2.85395
EARS2	2.28227e-05	5.32211
FAM101B	2.36051e-05	6.66319
MRPS33	2.36129e-05	3.17226
ZMYND15	2.36134e-05	3.64364
TPP1	2.50532e-05	2.85402
ATP5G2	2.50532e-05	1.73546
MT-TF	2.63199e-05	5.55205
HDGFRP3	2.65164e-05	7.04517
XPNPEP1	2.70922e-05	3.24701
ANKRD11	2.71733e-05	1.35211
MYO9B	2.75389e-05	2.82033
SESN3	2.7936e-05	4.28485
GPR157	2.8132e-05	1.38858
TC2N	2.86767e-05	3.15101
RFC1	2.94561e-05	4.55503
GATSL3	2.97924e-05	25.8279
HTATIP2	2.99361e-05	3.97357
AKNA	3.01184e-05	3.72927
PLCB3	3.12758e-05	25.6835
ADAM19	3.33335e-05	3.55977
TIAM2	3.39136e-05	4.35474
TMEM150C	3.41779e-05	6.27943
DMTF1	3.41779e-05	3.67545
ZC3H7B	3.58756e-05	2.38156
UNKL	3.60921e-05	6.01844
MGRN1	3.60921e-05	2.80258
CREB1	3.69372e-05	3.60597
ADCK3	3.75121e-05	4.80071
TBCB	3.87221e-05	2.29861
CYP51A1	3.89477e-05	3.84787
CYC1	3.89477e-05	2.00814
BMP2K	4.01576e-05	2.61335
ITIH1	4.2818e-05	3.18392
ATP5I	4.35797e-05	1.63425
RHNO1	4.47334e-05	5.23657
FIS1	4.47967e-05	2.86739
NIT1	4.57827e-05	4.94483
ABCA3	4.64902e-05	25.4897
B4GALT5	4.72087e-05	3.00345
FBXO7	4.7399e-05	2.93606
DSC2	4.81411e-05	3.18053
CREG1	4.92747e-05	2.0847
CTSC	4.9394e-05	25.683
ACVR1C	4.9394e-05	25.4795
TGFBR2	4.94348e-05	25.4534
HNRNPUL2	5.21516e-05	2.94537
H1FX	5.37746e-05	2.59668
HCFC1	5.40587e-05	4.70808
PCNT	5.47865e-05	6.34936
WIPF1	5.56374e-05	25.5874
PPP2R5D	5.66661e-05	5.06682
FAM214A	5.88435e-05	25.755
CPEB2	6.24635e-05	1.99981
ILK	6.31129e-05	5.44488
TDP2	6.37895e-05	3.81523
MYEOV2	6.56077e-05	1.79073
C6orf62	6.64533e-05	1.87598
RAB13	6.77309e-05	4.4995
TYK2	6.81937e-05	3.03841
PEX14	6.9967e-05	5.052
UBA3	7.11189e-05	2.24222
FAM134C	7.1233e-05	5.8322
PRMT2	7.15953e-05	1.90679
ARHGDIA	7.1794e-05	1.4212
MPG	7.44861e-05	5.42615
CD9	7.45144e-05	1.56146
COL9A2	7.63506e-05	4.86671
GLIPR2	7.71112e-05	3.15663
UEVLD	7.85568e-05	4.98271
RNF168	8.0587e-05	2.87428
RP6-109B7.3	8.09737e-05	4.38012
C8orf76	8.09737e-05	3.63452
OST4	8.2593e-05	1.5005
HCLS1	8.30263e-05	2.29734
TIMELESS	8.34627e-05	25.6337
SLC35C1	8.58078e-05	5.82942
LRWD1	8.63374e-05	5.03857
PACS1	8.71414e-05	5.7624
NCKAP1L	9.19881e-05	3.69132
NDUFB3	9.2372e-05	2.35491
RIN3	9.46223e-05	3.6117
C3orf18	9.5208e-05	25.3272
MLTK	9.85311e-05	2.67559
RHBDF2	0.000100678	5.28602
YPEL5	0.000100678	1.89195
H2AFV	0.000102046	1.63842
RAD50	0.000103152	2.92805
TRAFD1	0.000103429	1.96792
TMEM150A	0.000105265	6.20821
CAT	0.000107265	3.66072
EHBP1L1	0.00010762	3.19766
SLC2A1	0.000108691	2.29419
STARD7	0.000111831	1.81962
RUNX3	0.000115171	1.8835
FBXW5	0.000120181	2.61139
DCAF6	0.000121101	2.39046
ZNF680	0.000123903	25.6899
SNX20	0.000125058	3.5835
KIAA0922	0.000127218	4.48256
SNAPC4	0.00012841	5.32615
USP33	0.0001299	5.04971
AGPAT3	0.00013072	3.18566
TXNDC17	0.000137639	2.15332
MSMO1	0.000137788	3.50259
TMEM87B	0.000138458	6.26669
MSL3	0.000142948	3.99973
CCDC71L	0.000146639	25.472
RP11-297H3.3	0.000148002	26.2247
POU2F1	0.000148002	25.4025
H2AFJ	0.000148002	3.38102
KCNC3	0.000148201	24.7949
SPAG16	0.000151803	25.4238
TAF12	0.000155069	4.07218
ZNF362	0.000155291	25.1041
CD2	0.000156142	25.492
TAF10	0.000156142	2.57751
STAT4	0.000158116	6.57976
COX17	0.000160793	1.50291
LAMP2	0.000172976	2.14444
DSG2	0.00018395	25.5612
TAX1BP3	0.000184876	4.48519
ZNF880	0.000184876	2.80088
FOXP4	0.00018521	25.1955
BASP1	0.000188441	1.76554
ADPGK	0.000191205	2.14044
GYS1	0.000191711	4.33373
NXT2	0.00019185	4.27604
ZBTB17	0.000191986	4.37519
ANGPTL6	0.000192499	25.4512
MGEA5	0.000195684	2.33412
CALCRL	0.000199509	25.4202
RP11-215G15.5	0.000201559	3.36434
PIAS3	0.000215493	4.37591
SCRIB	0.000228088	4.61426
STX18	0.000228106	5.41387
MMD	0.000228885	4.45093
NDUFC1	0.000229086	2.92645
FKBP1A	0.000230274	2.06407
CTCF	0.000230775	2.02953
NFIL3	0.000232235	2.49733
RFX5	0.000233153	2.63595
MED25	0.000237173	3.7984
MYD88	0.000240537	25.4376
SPINT1	0.000244502	4.21332
VRK2	0.000260077	3.99872
ZMAT3	0.000262189	2.82338
DRG1	0.000274093	2.20052
MAZ	0.00027576	3.15942
CCL5	0.000287773	25.6736
MAP3K13	0.000289049	2.97926
EFTUD2	0.000291818	2.49335
SLC30A6	0.00029189	25.4113
PITPNM1	0.000292735	4.63107
SELO	0.000293763	3.24893
ATP5J	0.000294313	1.42272
PASK	0.000306484	5.17987
HDHD3	0.000306484	4.15571
PPP6R2	0.000311287	4.05443
FBRS	0.000311287	2.48355
SDR39U1	0.000313372	3.8891
PALLD	0.000313693	4.23248
KRAS	0.000314647	2.33996
TRIP12	0.000327843	1.60487
MACF1	0.00032879	1.44152
ANXA3	0.000332012	5.02585
BAX	0.000341066	1.6269
GPR160	0.000346546	5.48119
EHHADH	0.00034806	25.4533
ATP6V1B2	0.00034806	2.84455
TKT	0.000350715	1.7767
SH2D3C	0.000361334	25.5063
TMEM259	0.000361334	1.86153
CRAMP1L	0.000364256	3.35387
HDGFRP2	0.000366578	6.02545
DHRS7	0.000366578	2.38938
GPR153	0.000371756	4.01657
DNAJC5	0.000380767	3.86374
JAK3	0.00038137	25.2592
RAE1	0.000385162	2.82488
FKBP8	0.000385368	3.38888
LDHB	0.000389442	4.44912
LIMCH1	0.00039535	2.73706
C17orf85	0.000398163	2.36835
KLF13	0.000398163	1.77029
AP5Z1	0.000398467	2.95361
CLCC1	0.000402915	4.4531
YIPF3	0.000403956	3.11109
LAP3	0.000404337	2.17871
BANP	0.000404364	3.52726
RAB11FIP1	0.000404364	2.25325
SLC6A6	0.00040599	1.94636
WWP1	0.000408903	3.29277
HAUS1	0.000409016	4.37474
FAM160B2	0.000411759	2.7592
C19orf43	0.000412225	1.29054
SH2D2A	0.000423559	25.3254
ARAP2	0.000429006	2.05683
GPS1	0.000429255	5.17595
PDGFC	0.000431095	3.33876
BCL3	0.000432544	1.5493
COQ4	0.000434512	3.52493
ZBTB7A	0.000437185	2.6296
TTLL4	0.000447242	4.78667
TBC1D9	0.000453389	24.9271
GPBP1L1	0.000453427	2.23167
PLXNC1	0.000456999	3.84793
MGAT1	0.000480797	1.68201
NENF	0.00048489	2.6608
VPS37C	0.000499209	3.01254
UBP1	0.000502467	2.6155
ATG4D	0.000504013	25.3045
CTNNA1	0.000509958	1.28063
JAK1	0.000515807	1.6125
C10orf76	0.000517636	3.11364
PFKL	0.000519088	2.03416
CSK	0.000526592	3.70507
UBE3B	0.000529621	3.65052
MXI1	0.000531272	3.01544
KDM2A	0.000533584	2.2551
CNP	0.000541733	25.1236
RDH11	0.000547076	3.47548
USP35	0.000551769	25.123
ACTR1A	0.000552346	2.06341
LHFPL2	0.000553726	5.89138
UQCRC1	0.000556603	2.58749
ATE1	0.000558185	5.26182
DCAF11	0.000563386	3.6593
MUL1	0.000575466	5.40291
GTF2E2	0.000580337	2.65458
GUCD1	0.000582668	5.75351
MVK	0.000598814	5.77594
ALOX15	0.000600353	25.1825
TMC6	0.000612155	2.53978
UBE2F	0.000615608	1.66389
KLC2	0.000626641	3.12207
LRP8	0.000651698	4.34514
C14orf80	0.000660396	25.2472
GLG1	0.000668582	5.85115
SH2B3	0.000677004	1.68973
RAP2A	0.000688272	4.30067
SMARCD2	0.000698157	2.67111
RP11-98D18.9	0.000699671	25.3537
MED13L	0.000713925	1.97195
PTK2B	0.000714014	1.87064
DYNLL2	0.000714577	2.84349
GSDMD	0.00072147	4.25253
SH3KBP1	0.000721648	1.3966
FYCO1	0.000726758	25.3002
TTC38	0.000726758	24.9711
ORAOV1	0.000726758	3.49009
DCTN2	0.000726758	2.24393
PCF11	0.000726758	1.94449
TRAP1	0.00073225	3.06237
FBXO2	0.000738732	5.93797
KLC1	0.000745922	3.26273
LASP1	0.000784861	3.34633
RAD52	0.00079171	5.62025
CSNK1G1	0.000798466	2.85668
HAGHL	0.000804036	25.1723
C7orf41	0.000804036	4.19925
ALYREF	0.000804036	2.35849
CASP7	0.000804848	25.085
NARF	0.0008102	2.88082
SEPW1	0.000810668	1.87317
IP6K2	0.000810954	2.08723
NUDT8	0.00081536	5.50921
PIR	0.000816036	5.08856
TAP1	0.000828959	2.29612
SLC44A1	0.000836807	4.20273
SLC36A1	0.000839189	5.48713
SPECC1L	0.000841496	3.77455
TNFAIP8L3	0.000843967	25.0769
RAP2B	0.000843967	2.74145
WAC	0.000843967	1.4222
DOCK10	0.000858219	5.07414
ADD1	0.000862438	5.52789
CMTM7	0.00086848	2.56138
ECI1	0.000880894	4.27055
AASDH	0.000882651	6.04417
IRAK2	0.000884743	2.30643
PARP12	0.000899087	3.6936
RAB11B	0.000917308	2.3869
TET3	0.00093494	2.36563
C1orf86	0.000954644	2.81842
TSC22D4	0.000956955	4.2247
TNFAIP2	0.000958542	1.14112
LMNB1	0.000966633	3.61864
TIMM17B	0.000969746	2.80598
LAMTOR5	0.000982291	1.19668
SH3GLB2	0.000995528	4.21235
GHITM	0.00101185	1.60189
CAPS	0.00101609	25.0209
GTF3C5	0.00104652	5.69588
ZDHHC17	0.00105012	3.46487
RABGAP1L	0.00105073	3.00506
PPP1CB	0.00107281	1.87788
C4orf48	0.0010764	2.49849
TXLNA	0.00108528	2.95821
RC3H1	0.00108731	1.94552
NDUFV1	0.00108859	2.61457
OSTF1	0.0010958	2.55004
RRAGC	0.00110031	2.80725
COX6B1	0.00110894	1.3727
LEPR	0.00111178	25.1026
ZBTB18	0.00111397	3.44096
DPP9	0.00112117	1.96792
PLCD3	0.0011433	24.9623
GPM6A	0.00115321	3.50601
HIST1H2BK	0.00115321	1.69013
C6orf1	0.00115994	25.0924
RAPGEF1	0.00117883	1.21135
DYNC1I2	0.00120856	1.73812
PYGO2	0.00121368	25.0851
SNX7	0.00122769	25.0111
SYNPO	0.00124163	25.0398
COPA	0.001262	2.26499
PLEKHG1	0.00126767	24.8202
SORT1	0.00127031	25.0112
NET1	0.00127031	4.22003
CLPP	0.00127031	3.26075
NEK7	0.00127031	3.09563
ZC3H13	0.00127031	1.23365
THYN1	0.00128647	5.93162
CHCHD10	0.0013015	3.39697
DUSP3	0.00130968	3.47939
RIC8A	0.0013328	2.79448
TMEM110	0.0013418	5.19247
CYFIP2	0.00134805	2.69181
ZBED5-AS1	0.00135213	3.61165
ICOSLG	0.0013546	3.29581
PSMB2	0.00136653	1.65225
SERINC3	0.00138379	2.71139
LSMD1	0.00138386	2.95502
TTC31	0.00140288	25.0295
NPR1	0.00142377	5.74989
CLCN6	0.00142633	4.17362
PRKAA1	0.00143266	2.95314
TUSC2	0.00143266	2.58108
TMEM209	0.00146392	24.9679
NRBP1	0.00146392	2.74999
GAREML	0.00147763	24.5938
MPZL1	0.00149048	2.03531
SIRPA	0.00150234	2.10796
ABTB1	0.00151581	24.8362
ZNF22	0.00152036	2.74938
DCAF15	0.001531	25.0258
SND1	0.00154113	3.24971
CUEDC2	0.00154529	5.55774
ZBTB7B	0.00156662	25.2648
TECPR1	0.00157485	24.8325
GCAT	0.00157936	24.8816
TXNIP	0.00159296	2.18781
RASSF7	0.00161009	24.7908
NELFB	0.00162791	3.12135
GNPAT	0.00163144	5.59328
VDAC3	0.00163273	2.7407
AGPAT6	0.00164404	2.21107
RHOC	0.0016442	1.49143
SNORD6	0.00165385	5.47016
GIT2	0.00167375	25.0616
MARK2	0.00167788	3.51365
KDM6A	0.0017097	2.44629
RARA	0.00171679	4.37877
WIPI2	0.00172628	2.67367
PREPL	0.0017281	3.45676
PPP2R5B	0.00173866	25.0106
NIT2	0.00173866	2.26076
LCK	0.00174163	25.0145
SLC16A3	0.00174802	2.32974
ZBTB37	0.00174957	4.68509
CPT1A	0.00176105	2.63154
SLC15A4	0.00177304	2.64866
COMMD7	0.00177428	24.962
CD7	0.00178387	24.9608
CLU	0.00179952	25.0454
NUP85	0.0018197	2.74124
MAP1S	0.00183378	4.11891
RP11-44K6.2	0.00185346	24.8187
SF3B5	0.00185426	1.11875
PARVB	0.00185637	3.42881
RNF4	0.00185784	2.87965
RAF1	0.00185883	2.1322
COPS7A	0.00187704	3.43578
TRIM69	0.00187756	2.82559
TSPAN14	0.00188936	24.6031
FMNL1	0.00189073	1.45988
POLDIP3	0.00189754	2.86829
RP5-1085F17.3	0.00191412	3.1381
ATP2B1	0.00191772	1.59519
CHMP3	0.00197761	2.2863
SCAF1	0.00199119	3.23871
MOSPD3	0.0019948	4.43068
RAB8A	0.0020003	2.35057
NCOA1	0.00201839	3.89586
NCOA3	0.0020411	2.26838
CXCR4	0.00205935	2.71991
YKT6	0.00209095	2.06867
ANAPC15	0.00211371	3.08721
PYCR2	0.00214014	2.38751
IKZF2	0.00215912	3.08735
ATG2B	0.00222079	4.34472
NDUFA1	0.00222079	1.22625
ENTHD2	0.00225759	6.16421
LAMTOR4	0.00225759	2.43702
COG4	0.00227576	3.58692
FAM136A	0.00230626	1.88762
PHF23	0.00230715	2.75999
UHMK1	0.00232545	2.22859
NUMA1	0.00237585	2.55496
PON2	0.00238539	1.79619
SEC14L1	0.00239041	2.93251
WWP2	0.00240622	6.04299
POP4	0.00240622	2.10948
NAP1L4	0.00248224	1.25965
ANKRD13D	0.0024827	24.7935
ZER1	0.00250149	24.301
PGD	0.00250875	3.83244
HSD17B4	0.00262006	3.71096
RPA1	0.00262006	3.23986
ORC4	0.00262402	24.8028
C19orf66	0.00262402	2.81
GNAI3	0.00265474	2.1776
TRAC	0.002672	24.8167
SMIM14	0.00276327	2.98446
TRAPPC6A	0.00276998	3.92124
MT-TL1	0.00280103	2.36628
PTBP1	0.00285074	1.45327
FADS1	0.00285368	4.99888
ATRX	0.00287683	1.42434
STK38	0.00288232	3.33412
LSM5	0.00294334	1.70036
FAM192A	0.00294789	2.34978
CDK17	0.00295501	3.07054
ARID3A	0.002982	2.9032
FAM173A	0.00298227	2.24539
ZRANB1	0.00301127	3.3271
TMEM164	0.00301257	3.65269
IRF2	0.00302111	4.79334
UBE2QL1	0.00302111	4.05911
RALB	0.00302111	2.45204
RABIF	0.00304977	4.67926
TMEM127	0.00304977	3.13828
NDUFS6	0.00306809	1.66285
SHARPIN	0.00306943	4.89586
OGT	0.00311775	2.40083
GAK	0.0031362	1.46472
IFNGR1	0.00318076	1.38897
CAP1	0.0031893	1.29488
TIA1	0.00319974	2.07458
ST7	0.00320571	3.59278
GTF3C1	0.00320973	4.17682
PDE8A	0.0032183	2.35078
CTBP1	0.00322491	3.09321
MSRB1	0.00324681	5.46545
KCTD7	0.00329702	5.03227
ST6GALNAC4	0.00330623	24.4604
NDUFA2	0.0033248	1.7917
PPP1R16A	0.00332941	3.0609
RCAN3	0.00333677	3.89162
CASZ1	0.00334591	24.5307
HIST1H2BD	0.00341553	25.0669
CSRP1	0.00341553	4.90886
MB21D2	0.00342322	2.42977
USP7	0.00344504	1.6929
ITM2B	0.00344504	1.05696
CLIC3	0.00347444	24.8253
ASXL1	0.00347444	1.53979
C1orf50	0.00347453	24.8693
PIGC	0.00350167	5.11481
PLIN3	0.00351307	2.56182
OPN3	0.00351307	1.04135
BROX	0.00353784	2.73072
GNB1	0.00354399	1.11671
NBR1	0.00355888	5.16697
STAM2	0.00356956	3.70904
POLR2E	0.00357344	1.23365
OPA3	0.0036028	3.31781
RNPEPL1	0.00363767	4.92649
UAP1L1	0.00366178	4.46504
PARP8	0.00371755	24.6439
PARP4	0.00378173	3.0671
HSPB11	0.00378749	2.20544
UNC13D	0.00379508	24.779
TCEB2	0.00387307	1.18791
NSF	0.00387751	3.90524
CPSF6	0.00390953	1.65727
FAM69A	0.00394803	24.7172
CYTIP	0.00401997	1.09426
SNX19	0.00403848	3.1034
ELP4	0.00405143	24.5998
WDR82	0.00405263	2.04977
CD6	0.0040872	25.0565
USP11	0.0041077	3.9282
KDM5C	0.0041359	2.13196
REST	0.00421353	1.58695
GOPC	0.0042251	1.97707
MMAB	0.00424412	4.54623
OXA1L	0.00424901	2.39924
DCK	0.00426756	24.5735
CYB5R3	0.00429279	3.07493
SPINT2	0.00430163	2.80707
ARL2	0.00434524	3.668
CHTOP	0.00437165	1.98269
ENPP4	0.00441065	24.8201
CARD16	0.00447508	3.65022
TMEM141	0.00447508	3.17951
IDI1	0.00452187	1.61256
NPLOC4	0.00452923	2.20332
NDUFB2	0.00458601	1.23266
MT-TT	0.00459025	2.4217
MYL6B	0.00463176	24.657
RANGAP1	0.00465932	1.51636
CCDC130	0.00466075	2.29775
CDKN2A	0.0046634	3.38374
BTBD2	0.00472897	24.4913
BTN2A2	0.00472897	1.71537
USP22	0.00473656	2.17939
IMPDH1	0.00474964	3.76734
MAN1B1	0.00475065	4.21528
SLC35F5	0.00477546	2.77744
NUDCD3	0.00486243	24.1534
PLEKHG2	0.0048771	3.24007
CLK1	0.00488596	1.12515
TMEM63B	0.0049422	24.3368
HOMER2	0.0049422	3.29675
GBP2	0.00495107	24.6645
ST8SIA1	0.00504377	3.60469
ITGAV	0.00505682	1.92789
GRN	0.00509568	1.56673
SPPL3	0.00510209	3.23626
TNFAIP1	0.00518409	3.48171
CDKN1B	0.00521706	2.26519
TFCP2	0.00522924	3.23706
POC1A	0.00523064	24.5948
CTC1	0.00526313	24.2306
LBR	0.00526313	23.9126
SLC35A5	0.00532318	24.5673
TMEM219	0.00534978	2.19386
RNF213	0.00537584	2.82798
TAPBP	0.00538878	1.2238
DPH5	0.00543574	24.5991
SAMD9L	0.00548837	24.7333
MKNK2	0.00549993	1.75773
HMGCL	0.00552344	4.10166
PPP1R21	0.00561159	24.8709
EAPP	0.00561159	2.51439
RPRD2	0.00562649	24.4523
TBC1D1	0.00562649	3.9425
ANP32A	0.0056383	1.99087
PTCD3	0.00568483	1.67624
CLASP1	0.00568891	24.1325
RNASEH2B	0.00571008	3.22144
PHC3	0.00572196	3.59677
ENTPD7	0.00575221	5.16987
STXBP2	0.00577229	2.67464
SHC1	0.00582753	24.5599
LTBP4	0.0058489	3.68103
PCMTD2	0.00585082	24.794
NT5C	0.00587005	1.8832
ARFGAP1	0.00588793	2.46956
SERGEF	0.00589247	24.6459
CD3D	0.00589247	24.3073
PTPRA	0.00596589	2.40276
CHP1	0.00605795	1.88946
FAM214B	0.0062756	24.558
ZNF91	0.00627874	2.03808
SLC37A1	0.0063602	24.6487
NEK9	0.00638466	24.3263
C9orf91	0.00642136	3.53975
C1orf115	0.00644636	24.5566
TMCC3	0.00645034	1.7134
USP20	0.0064651	5.9581
FARP1	0.00647814	2.26392
ITPRIPL2	0.00648695	2.98393
DSTN	0.00648695	1.35752
NDUFA8	0.00649246	3.01404
MTA3	0.00654755	24.6517
ERO1L	0.00663481	2.34483
GJB2	0.00666973	4.39906
CASC3	0.00673805	2.42082
LANCL2	0.00674661	2.09092
HDAC10	0.00679547	3.78443
NMT2	0.00680281	24.3591
DHCR7	0.00682283	24.6589
SZT2	0.0068509	24.2554
RCN2	0.0068509	2.80966
SNX2	0.0068814	2.74872
CTSA	0.00692512	4.77956
POLRMT	0.00693068	24.7179
MGAT4B	0.00697635	2.42735
FLT3	0.00697635	2.32242
IP6K1	0.00704974	3.05832
PARP9	0.00706148	24.3624
CSTF1	0.00708395	24.4759
APOL3	0.00712926	24.2489
MMS19	0.00716977	2.36252
NUP188	0.00723749	2.11647
D2HGDH	0.00726216	3.72509
TRNAU1AP	0.00726216	2.16351
TMED8	0.00726344	5.77813
ZNF775	0.00727026	5.18027
PREB	0.007271	2.97225
TMEM189	0.00731375	3.81522
DUSP4	0.0073328	3.02581
CTSH	0.00736563	1.0515
LEPRE1	0.00742742	3.55939
CLASP2	0.00747853	2.1884
MYO6	0.00747853	1.857
LAMTOR2	0.00756326	2.58927
UCP2	0.00761178	1.86591
RNH1	0.00761178	1.28646
GALNS	0.00763404	3.54639
TAZ	0.00764352	24.5075
SWI5	0.00765837	24.3708
RP11-34N19.1	0.00765837	24.1149
PITRM1	0.00765837	2.32554
LRRK1	0.00795384	3.19371
MKX	0.0079855	24.4505
SAMD1	0.00801013	3.61371
RRAS	0.00801323	23.6062
SNRNP35	0.00804278	24.4699
NR1H2	0.00806103	2.16314
RABGAP1	0.00806653	2.13988
KLHDC2	0.00821149	3.00636
PSMC3	0.00821149	1.49912
SP110	0.00837276	24.6695
GLB1	0.0084353	3.32428
BIRC6	0.0084445	2.02073
DECR1	0.00855509	3.46873
GIPC1	0.00865432	24.5118
ELMSAN1	0.00865432	5.81956
ARID3B	0.0086738	24.0503
NCLN	0.00870068	3.21793
MINK1	0.00876095	2.41412
TMEM50A	0.00878775	1.48462
PCNXL3	0.00881361	4.58693
SMAP2	0.00881403	1.23678
HERC1	0.00884528	2.64256
PLEKHA5	0.00886547	2.30414
C7orf61	0.00886604	24.2618
ADH5	0.00893444	2.91341
ARRDC1	0.00895205	24.4923
PAPD7	0.00895205	2.26811
MOB3A	0.00902476	1.21383
PAPLN	0.0090519	24.004
CD69	0.00907785	3.9767
VMA21	0.00910385	1.73262
STK11	0.00911274	2.5671
PDCL3	0.00911767	1.90682
UBFD1	0.00916278	3.42594
FKBP3	0.00916334	1.68829
DNAJC21	0.00918681	1.13411
RP11-932O9.9	0.00928783	24.2532
ECH1	0.00938986	2.98364
ABCC4	0.00942916	2.4534
GRAMD1A	0.00972578	1.07452
PLCG2	0.00973245	4.3141
CDT1	0.00975258	24.1852
TMOD3	0.00975501	1.77055
AP2M1	0.00978409	1.53115
TNPO1	0.0098924	1.88161
ADAR	0.00989342	1.87598
SUCLG1	0.00996133	1.83644
PRKCD	0.00997578	1.70249

## Sheet: Steady-state DEGs (Donor1 only)
Steady-state DEGS (<0.01 adjp, logFC>1)	B&H p	logFC		Toppgene GO	ID	Name	Source	pValue	FDR B&H	FDR B&Y	Bonferroni	Genes from Input	Genes in Annotation
HSPA5	2.99507e-143	6.20163		1	GO:0022613	ribonucleoprotein complex biogenesis		1.709e-56	1.261e-52	1.195e-51	1.261e-52	127	512
C15orf48	7.83946e-122	7.94034		2	GO:0016071	mRNA metabolic process		2.571e-52	9.483e-49	8.993e-48	1.897e-48	163	901
HLA-DRB5	5.01436e-106	3.69451		3	GO:0042254	ribosome biogenesis		5.608e-51	1.379e-47	1.308e-46	4.138e-47	94	303
HLA-DQB2	1.05774e-95	3.21426		4	GO:0006413	translational initiation		5.434e-49	1.002e-45	9.506e-45	4.01e-45	76	198
EEF1A1	6.50162e-80	4.62054		5	GO:0000184	nuclear-transcribed mRNA catabolic process, nonsense-mediated decay		3.003e-43	4.431e-40	4.202e-39	2.216e-39	57	120
HLA-DQB1	6.75745e-80	3.15902		6	GO:0006414	translational elongation		7.891e-40	8.317e-37	7.887e-36	5.822e-36	132	764
HLA-DQA1	8.06425e-80	2.16875		7	GO:0006412	translation		7.891e-40	8.317e-37	7.887e-36	5.822e-36	132	764
CD207	1.31076e-77	7.63918		8	GO:0006614	SRP-dependent cotranslational protein targeting to membrane		1.995e-39	1.84e-36	1.745e-35	1.472e-35	51	105
MMP9	2.09566e-77	7.22337		9	GO:0006402	mRNA catabolic process		1.549e-38	1.27e-35	1.205e-34	1.143e-34	90	377
IL8	2.19147e-74	4.77947		10	GO:0006613	cotranslational protein targeting to membrane		2.183e-38	1.611e-35	1.528e-34	1.611e-34	51	109
MT-CO1	5.77999e-70	2.1082		11	GO:0006364	rRNA processing		2.432e-38	1.631e-35	1.547e-34	1.794e-34	69	217
RPL10	1.95641e-62	3.37161		12	GO:0045047	protein targeting to ER		3.191e-38	1.962e-35	1.861e-34	2.354e-34	53	120
NCL	3.39847e-59	2.6853		13	GO:0043043	peptide biosynthetic process		3.752e-38	2.129e-35	2.019e-34	2.768e-34	132	791
G0S2	2.2796e-57	29.5135		14	GO:0000956	nuclear-transcribed mRNA catabolic process		4.534e-38	2.389e-35	2.266e-34	3.345e-34	68	212
MTRNR2L1	1.67047e-54	4.10778		15	GO:0006401	RNA catabolic process		5.117e-38	2.517e-35	2.387e-34	3.775e-34	94	417
RPS2	1.8326e-54	2.84127		16	GO:0016072	rRNA metabolic process		1.268e-37	5.848e-35	5.546e-34	9.357e-34	70	229
RPL3	2.43744e-53	3.98656		17	GO:0072599	establishment of protein localization to endoplasmic reticulum		2.572e-37	1.116e-34	1.059e-33	1.898e-33	53	124
PTMA	3.20865e-51	2.38035		18	GO:0070972	protein localization to endoplasmic reticulum		9.661e-36	3.96e-33	3.756e-32	7.128e-32	56	149
GPR183	4.80992e-50	2.70312		19	GO:0006518	peptide metabolic process		7.191e-35	2.793e-32	2.648e-31	5.306e-31	140	940
YBX1	8.84829e-49	4.0488		20	GO:0043604	amide biosynthetic process		3.474e-34	1.282e-31	1.215e-30	2.563e-30	138	930
NPM1	1.93182e-43	3.48102		21	GO:0034655	nucleobase-containing compound catabolic process		5.393e-34	1.895e-31	1.797e-30	3.979e-30	104	562
MT-ND5	7.05146e-42	2.24942		22	GO:0046700	heterocycle catabolic process		1.888e-32	6.33e-30	6.003e-29	1.393e-28	107	616
HSPD1	1.91963e-41	3.93652		23	GO:0044270	cellular nitrogen compound catabolic process		2.186e-32	7.011e-30	6.649e-29	1.613e-28	107	617
DDX21	5.25782e-41	3.36557		24	GO:0019439	aromatic compound catabolic process		4.86e-31	1.494e-28	1.417e-27	3.586e-27	106	628
NAMPT	1.55803e-40	4.96122		25	GO:0019080	viral gene expression		1.921e-30	5.669e-28	5.376e-27	1.417e-26	60	211
TMSB4X	1.91039e-40	1.33974		26	GO:0006396	RNA processing		2.046e-30	5.805e-28	5.505e-27	1.509e-26	174	1474
RPS7	3.39207e-40	3.7095		27	GO:0019083	viral transcription		2.339e-30	6.391e-28	6.061e-27	1.726e-26	58	197
RPS18	2.98978e-39	2.69138		28	GO:1901361	organic cyclic compound catabolic process		5.943e-30	1.566e-27	1.485e-26	4.385e-26	108	668
RPL9	2.15733e-38	2.92868		29	GO:0034660	ncRNA metabolic process		8.967e-30	2.281e-27	2.164e-26	6.616e-26	90	482
NFKBIA	3.21837e-38	2.05318		30	GO:0034470	ncRNA processing		1.656e-29	4.074e-27	3.863e-26	1.222e-25	80	389
LMNA	6.72635e-37	3.79524		31	GO:0043603	cellular amide metabolic process		2.831e-28	6.737e-26	6.389e-25	2.088e-24	151	1225
RPL6	6.40524e-36	3.59377		32	GO:0006612	protein targeting to membrane		1.396e-27	3.218e-25	3.052e-24	1.03e-23	57	212
MT-ATP6	7.60524e-36	1.79668		33	GO:0002181	cytoplasmic translation		1.049e-26	2.345e-24	2.224e-23	7.738e-23	40	102
RPL4	7.75043e-35	2.43738		34	GO:0044265	cellular macromolecule catabolic process		3.398e-26	7.373e-24	6.992e-23	2.507e-22	145	1201
ZFP36	1.87138e-33	3.14877		35	GO:0016032	viral process		2.613e-25	5.508e-23	5.223e-22	1.928e-21	116	853
TPT1	1.93421e-33	1.62037		36	GO:0072594	establishment of protein localization to organelle		4.911e-25	1.007e-22	9.545e-22	3.624e-21	95	612
RPL23A	3.29409e-33	2.94161		37	GO:0042273	ribosomal large subunit biogenesis		6.642e-24	1.324e-21	1.256e-20	4.901e-20	32	71
RPS16	7.24607e-33	1.48223		38	GO:0044403	symbiotic process		6.836e-24	1.327e-21	1.259e-20	5.044e-20	118	911
RPL13A	7.47184e-33	1.92784		39	GO:0022618	ribonucleoprotein complex assembly		5.28e-23	9.989e-21	9.473e-20	3.896e-19	60	284
RPS3A	8.24099e-33	3.40744		40	GO:0044419	interspecies interaction between organisms		1.883e-22	3.472e-20	3.293e-19	1.389e-18	119	960
RPS25	9.80284e-33	2.1736		41	GO:0009057	macromolecule catabolic process		6.176e-22	1.111e-19	1.054e-18	4.557e-18	154	1453
GLIPR1	1.38135e-32	4.16743		42	GO:0071826	ribonucleoprotein complex subunit organization		7.077e-22	1.243e-19	1.179e-18	5.222e-18	60	298
HSP90AB1	3.19605e-32	1.42477		43	GO:0090150	establishment of protein localization to membrane		1.378e-20	2.364e-18	2.242e-17	1.017e-16	64	355
MT-ND2	4.7009e-32	1.51909		44	GO:0006886	intracellular protein transport		2.214e-20	3.712e-18	3.52e-17	1.633e-16	156	1536
CST3	6.56527e-32	3.57921		45	GO:0006397	mRNA processing		3.192e-20	5.234e-18	4.963e-17	2.355e-16	82	557
RPLP0	7.12011e-32	2.23021		46	GO:0006605	protein targeting		1.516e-19	2.431e-17	2.306e-16	1.118e-15	72	457
RPL14	3.34529e-31	2.12403		47	GO:0006403	RNA localization		2.435e-19	3.823e-17	3.626e-16	1.797e-15	50	237
RPS15A	4.17546e-31	2.3736		48	GO:0008380	RNA splicing		1.554e-18	2.388e-16	2.265e-15	1.146e-14	72	476
RPS23	1.28146e-30	1.68102		49	GO:0033365	protein localization to organelle		1.725e-18	2.597e-16	2.463e-15	1.272e-14	142	1400
AGPAT9	2.48944e-30	28.0216		50	GO:0042255	ribosome assembly		9.211e-17	1.359e-14	1.289e-13	6.796e-13	25	66
EIF1	4.52713e-30	1.47486		51	GO:0006417	regulation of translation		9.425e-17	1.364e-14	1.293e-13	6.954e-13	70	489
RPSA	5.21194e-28	3.12246		52	GO:0043067	regulation of programmed cell death		1.487e-16	2.11e-14	2.001e-13	1.097e-12	164	1811
RAN	1.45466e-27	3.08141		53	GO:0000375	RNA splicing, via transesterification reactions		1.607e-16	2.236e-14	2.121e-13	1.185e-12	61	391
PPIF	8.32269e-27	3.28391		54	GO:0042274	ribosomal small subunit biogenesis		3.18e-16	4.267e-14	4.047e-13	2.347e-12	25	69
MIR155HG	1.16776e-26	5.41064		55	GO:0042981	regulation of apoptotic process		3.181e-16	4.267e-14	4.047e-13	2.347e-12	161	1779
RPS9	1.98837e-26	1.93931		56	GO:0000398	mRNA splicing, via spliceosome		4.365e-16	5.65e-14	5.358e-13	3.22e-12	60	388
HNRNPA1	4.04911e-26	2.85924		57	GO:0000377	RNA splicing, via transesterification reactions with bulged adenosine as nucleophile		4.365e-16	5.65e-14	5.358e-13	3.22e-12	60	388
NOP58	5.36963e-26	3.42349		58	GO:0050658	RNA transport		1.034e-15	1.294e-13	1.227e-12	7.632e-12	41	199
TAF1D	2.94856e-25	3.9628		59	GO:0050657	nucleic acid transport		1.034e-15	1.294e-13	1.227e-12	7.632e-12	41	199
RPL30	3.17202e-25	1.55714		60	GO:0015931	nucleobase-containing compound transport		1.261e-15	1.551e-13	1.471e-12	9.306e-12	46	248
S100A4	4.19757e-25	2.46594		61	GO:0051236	establishment of RNA localization		1.789e-15	2.164e-13	2.053e-12	1.32e-11	41	202
REL	1.15856e-24	2.34726		62	GO:0034248	regulation of cellular amide metabolic process		2.072e-15	2.466e-13	2.339e-12	1.529e-11	72	543
RPL23	3.24579e-24	1.49129		63	GO:0006913	nucleocytoplasmic transport		2.207e-15	2.584e-13	2.451e-12	1.628e-11	58	379
PPIA	3.66742e-24	2.15119		64	GO:0051169	nuclear transport		3.161e-15	3.644e-13	3.456e-12	2.332e-11	58	382
RPL13	5.4927e-24	1.35131		65	GO:0010941	regulation of cell death		3.267e-15	3.708e-13	3.516e-12	2.41e-11	170	1969
MT-ND1	7.58799e-24	1.53165		66	GO:0006405	RNA export from nucleus		4.454e-15	4.979e-13	4.722e-12	3.286e-11	33	136
MYC	4.12797e-23	27.5371		67	GO:1903311	regulation of mRNA metabolic process		2.159e-14	2.378e-12	2.255e-11	1.593e-10	53	342
RPL24	4.36976e-23	1.93677		68	GO:0071426	ribonucleoprotein complex export from nucleus		3.189e-14	3.46e-12	3.282e-11	2.353e-10	31	128
HNRNPDL	4.81863e-23	3.16303		69	GO:0071166	ribonucleoprotein complex localization		4.012e-14	4.29e-12	4.068e-11	2.96e-10	31	129
RPS6	4.99239e-23	1.19132		70	GO:0051168	nuclear export		4.125e-14	4.347e-12	4.123e-11	3.043e-10	39	201
NOLC1	6.29413e-23	3.85791		71	GO:0006611	protein export from nucleus		8.275e-14	8.599e-12	8.155e-11	6.106e-10	37	186
HSP90B1	1.04004e-22	1.64258		72	GO:0034097	response to cytokine		8.917e-14	9.137e-12	8.665e-11	6.579e-10	122	1287
EEF1B2	1.24071e-22	2.49603		73	GO:0071345	cellular response to cytokine stimulus		1.23e-13	1.243e-11	1.179e-10	9.077e-10	115	1188
PABPC3	1.55363e-22	3.70979		74	GO:0034622	cellular protein-containing complex assembly		2.686e-13	2.678e-11	2.54e-10	1.982e-09	120	1277
SNHG8	4.363e-22	5.20847		75	GO:0002183	cytoplasmic translational initiation		1.688e-12	1.661e-10	1.575e-09	1.246e-08	16	36
RPL7A	4.67526e-22	2.06374		76	GO:0043069	negative regulation of programmed cell death		1.724e-12	1.674e-10	1.587e-09	1.272e-08	104	1071
RPS19	5.96987e-22	1.17621		77	GO:0043066	negative regulation of apoptotic process		2.513e-12	2.408e-10	2.283e-09	1.854e-08	102	1048
HERPUD1	6.06974e-22	4.26284		78	GO:0051028	mRNA transport		8.847e-12	8.368e-10	7.936e-09	6.527e-08	31	156
RPL34	1.21021e-21	1.25719		79	GO:0072657	protein localization to membrane		1.126e-11	1.051e-09	9.972e-09	8.307e-08	75	686
RPL35	1.2529e-21	1.73618		80	GO:0060548	negative regulation of cell death		4.445e-11	4.1e-09	3.888e-08	3.28e-07	108	1192
RPS8	2.11688e-21	1.30876		81	GO:0000470	maturation of LSU-rRNA		4.945e-11	4.505e-09	4.272e-08	3.649e-07	12	22
CFLAR	2.91509e-21	2.08323		82	GO:0006406	mRNA export from nucleus		6.594e-11	5.862e-09	5.559e-08	4.865e-07	25	112
HLA-DQA2	4.53303e-21	1.08334		83	GO:0071427	mRNA-containing ribonucleoprotein complex export from nucleus		6.594e-11	5.862e-09	5.559e-08	4.865e-07	25	112
IL1RN	5.44714e-21	5.99583		84	GO:0050684	regulation of mRNA processing		8.337e-11	7.322e-09	6.944e-08	6.151e-07	29	150
PA2G4	6.76893e-21	3.01894		85	GO:0031123	RNA 3'-end processing		1.373e-10	1.192e-08	1.13e-07	1.013e-06	29	153
EMP3	1.09037e-20	3.29095		86	GO:0031124	mRNA 3'-end processing		1.423e-10	1.221e-08	1.158e-07	1.05e-06	24	107
CD44	1.12852e-20	2.29356		87	GO:0031329	regulation of cellular catabolic process		3.511e-10	2.977e-08	2.824e-07	2.59e-06	84	869
SFPQ	1.23791e-20	2.18402		88	GO:0009894	regulation of catabolic process		5.298e-10	4.442e-08	4.212e-07	3.909e-06	95	1042
NOP56	1.41319e-20	3.76891		89	GO:0043487	regulation of RNA stability		2.315e-09	1.919e-07	1.82e-06	1.708e-05	31	193
RPL10A	2.7861e-20	2.5533		90	GO:0034504	protein localization to nucleus		3.38e-09	2.771e-07	2.628e-06	2.494e-05	40	300
DNAJB11	4.08599e-20	3.63221		91	GO:0010608	posttranscriptional regulation of gene expression		3.916e-09	3.175e-07	3.011e-06	2.889e-05	105	1241
PHLDA1	6.16771e-20	3.60029		92	GO:0000027	ribosomal large subunit assembly		4.652e-09	3.731e-07	3.538e-06	3.432e-05	12	30
SRSF7	7.90247e-20	3.22726		93	GO:0001732	formation of cytoplasmic translation initiation complex		9.763e-09	7.746e-07	7.346e-06	7.203e-05	9	16
RPS15	9.79179e-20	1.99448		94	GO:0061013	regulation of mRNA catabolic process		1.289e-08	1.012e-06	9.596e-06	9.511e-05	31	207
SLC25A5	1.28421e-19	3.8389		95	GO:0043488	regulation of mRNA stability		1.332e-08	1.035e-06	9.814e-06	9.831e-05	29	185
MRTO4	3.09969e-19	6.87702		96	GO:0045727	positive regulation of translation		1.425e-08	1.095e-06	1.038e-05	0.0001051	25	143
PLAUR	3.91348e-19	27.155		97	GO:0030490	maturation of SSU-rRNA		1.504e-08	1.144e-06	1.085e-05	0.000111	14	46
RPS5	1.21539e-18	1.41886		98	GO:0043484	regulation of RNA splicing		2.195e-08	1.653e-06	1.567e-05	0.0001619	25	146
ARFGAP3	7.54895e-18	4.14107		99	GO:0001731	formation of translation preinitiation complex		2.555e-08	1.904e-06	1.806e-05	0.0001885	8	13
CDC42EP3	9.22656e-18	6.86412		100	GO:0051276	chromosome organization		2.658e-08	1.961e-06	1.86e-05	0.0001961	105	1287
HMGB1	1.02415e-17	4.83368		101	GO:0006986	response to unfolded protein		3.582e-08	2.616e-06	2.481e-05	0.0002642	28	182
SET	1.05992e-17	2.31743		102	GO:0035966	response to topologically incorrect protein		3.769e-08	2.687e-06	2.549e-05	0.0002781	30	205
SELK	1.16686e-17	2.15406		103	GO:0007004	telomere maintenance via telomerase		3.788e-08	2.687e-06	2.549e-05	0.0002795	17	73
MTSS1	1.61237e-17	1.59583		104	GO:1905324	telomere-telomerase complex assembly		3.788e-08	2.687e-06	2.549e-05	0.0002795	17	73
VEGFA	2.01414e-17	2.60593		105	GO:2001233	regulation of apoptotic signaling pathway		4.331e-08	3.043e-06	2.886e-05	0.0003196	50	461
RPL15	2.12758e-17	1.41218		106	GO:0032204	regulation of telomere maintenance		6.023e-08	4.163e-06	3.948e-05	0.0004444	18	84
U2AF1	2.33966e-17	2.69336		107	GO:0033119	negative regulation of RNA splicing		6.037e-08	4.163e-06	3.948e-05	0.0004454	11	30
MCOLN2	2.50011e-17	2.34063		108	GO:0006457	protein folding		6.851e-08	4.68e-06	4.438e-05	0.0005054	32	234
EIF5B	2.79509e-17	1.81363		109	GO:0010833	telomere maintenance via telomere lengthening		8.837e-08	5.982e-06	5.673e-05	0.000652	18	86
PDIA3	4.7998e-17	1.62737		110	GO:2000278	regulation of DNA biosynthetic process		9.187e-08	6.162e-06	5.844e-05	0.0006779	22	125
RPL5	5.18106e-17	1.52007		111	GO:0000380	alternative mRNA splicing, via spliceosome		1.31e-07	8.71e-06	8.26e-05	0.0009668	17	79
HNRNPK	8.76293e-17	2.27028		112	GO:0043065	positive regulation of apoptotic process		1.395e-07	9.189e-06	8.715e-05	0.001029	70	772
RPL17	9.10113e-17	3.77846		113	GO:0033044	regulation of chromosome organization		1.575e-07	1.021e-05	9.681e-05	0.001162	43	384
NAMPTL	1.57139e-16	26.7251		114	GO:0007005	mitochondrion organization		1.577e-07	1.021e-05	9.681e-05	0.001164	56	566
PPIB	2.23186e-16	2.34546		115	GO:0048024	regulation of mRNA splicing, via spliceosome		1.728e-07	1.109e-05	0.0001052	0.001275	20	109
FCER1A	2.53481e-16	3.82558		116	GO:1903312	negative regulation of mRNA metabolic process		1.835e-07	1.167e-05	0.0001107	0.001354	18	90
RPS27A	2.89265e-16	1.06749		117	GO:0043068	positive regulation of programmed cell death		2.168e-07	1.367e-05	0.0001296	0.001599	70	781
HSPE1	4.52334e-16	2.10873		118	GO:0010942	positive regulation of cell death		2.409e-07	1.506e-05	0.0001428	0.001777	74	845
CLEC5A	5.07755e-16	27.1625		119	GO:0080135	regulation of cellular response to stress		2.525e-07	1.565e-05	0.0001484	0.001863	72	815
HSPA8	7.99227e-16	1.67941		120	GO:0006278	RNA-dependent DNA biosynthetic process		3.185e-07	1.958e-05	0.0001857	0.00235	20	113
RPS24	1.06396e-15	1.26005		121	GO:0000462	maturation of SSU-rRNA from tricistronic rRNA transcript (SSU-rRNA, 5.8S rRNA, LSU-rRNA)		3.708e-07	2.261e-05	0.0002144	0.002736	11	35
FAU	1.91801e-15	1.15809		122	GO:0032200	telomere organization		3.908e-07	2.364e-05	0.0002242	0.002884	26	180
CD63	2.11002e-15	1.78896		123	GO:0006259	DNA metabolic process		4.117e-07	2.47e-05	0.0002342	0.003038	88	1080
NHP2L1	2.39025e-15	2.6984		124	GO:0034250	positive regulation of cellular amide metabolic process		4.613e-07	2.745e-05	0.0002603	0.003403	25	170
RPL26	2.42031e-15	1.35184		125	GO:0080134	regulation of response to stress		4.918e-07	2.903e-05	0.0002753	0.003629	123	1671
BTF3	2.50141e-15	1.69039		126	GO:2001242	regulation of intrinsic apoptotic signaling pathway		6.71e-07	3.916e-05	0.0003714	0.004951	26	185
DNTTIP2	2.57685e-15	2.59679		127	GO:0071897	DNA biosynthetic process		6.74e-07	3.916e-05	0.0003714	0.004973	47	461
RPS4X	3.47904e-15	1.12638		128	GO:1905897	regulation of response to endoplasmic reticulum stress		7.956e-07	4.586e-05	0.0004349	0.00587	17	89
CPVL	3.7686e-15	26.7877		129	GO:0035967	cellular response to topologically incorrect protein		8.527e-07	4.877e-05	0.0004625	0.006291	24	164
RSL1D1	4.6683e-15	2.09424		130	GO:0019221	cytokine-mediated signaling pathway		1.001e-06	5.682e-05	0.0005388	0.007386	70	814
MAP4K4	6.39754e-15	1.14567		131	GO:0034620	cellular response to unfolded protein		1.024e-06	5.767e-05	0.000547	0.007555	22	143
IL1B	7.3926e-15	27.2239		132	GO:0048025	negative regulation of mRNA splicing, via spliceosome		1.185e-06	6.602e-05	0.0006261	0.00874	9	25
C17orf76-AS1	9.12984e-15	3.25877		133	GO:0000723	telomere maintenance		1.19e-06	6.602e-05	0.0006261	0.00878	24	167
GNL3	1.17183e-14	4.59066		134	GO:0032210	regulation of telomere maintenance via telomerase		1.262e-06	6.949e-05	0.000659	0.009311	13	55
SERBP1	1.17183e-14	2.19003		135	GO:0030968	endoplasmic reticulum unfolded protein response		1.294e-06	7.07e-05	0.0006705	0.009545	20	123
CALR	1.48551e-14	1.4379		136	GO:1903573	negative regulation of response to endoplasmic reticulum stress		1.333e-06	7.234e-05	0.000686	0.009838	12	47
SPAG9	1.84374e-14	2.3831		137	GO:1904356	regulation of telomere maintenance via telomere lengthening		1.354e-06	7.29e-05	0.0006913	0.009987	14	64
DUSP2	2.19231e-14	4.41664		138	GO:0042119	neutrophil activation		1.394e-06	7.45e-05	0.0007066	0.01028	49	502
ETV3	2.64902e-14	1.91133		139	GO:0071396	cellular response to lipid		1.612e-06	8.557e-05	0.0008115	0.01189	59	654
CHCHD2	3.29925e-14	2.02385		140	GO:0051130	positive regulation of cellular component organization		1.634e-06	8.612e-05	0.0008167	0.01206	102	1350
HNRNPC	4.16107e-14	1.69272		141	GO:0001819	positive regulation of cytokine production		1.955e-06	0.0001016	0.0009636	0.01443	49	508
C1QBP	1.49937e-13	4.69581		142	GO:0036230	granulocyte activation		1.955e-06	0.0001016	0.0009636	0.01443	49	508
PFDN2	1.63939e-13	3.09805		143	GO:0036500	ATF6-mediated unfolded protein response		1.978e-06	0.000102	0.0009677	0.01459	6	10
SLAMF7	2.41975e-13	3.79747		144	GO:1903706	regulation of hemopoiesis		2.012e-06	0.0001031	0.0009775	0.01484	51	538
SGK1	2.49201e-13	6.71086		145	GO:2000573	positive regulation of DNA biosynthetic process		2.283e-06	0.0001162	0.001102	0.01684	15	76
ALCAM	2.55107e-13	1.59828		146	GO:0000463	maturation of LSU-rRNA from tricistronic rRNA transcript (SSU-rRNA, 5.8S rRNA, LSU-rRNA)		2.404e-06	0.0001207	0.001144	0.01774	7	15
SLC18A2	3.09708e-13	26.8328		147	GO:1904874	positive regulation of telomerase RNA localization to Cajal body		2.404e-06	0.0001207	0.001144	0.01774	7	15
ATP1B1	3.09708e-13	26.5543		148	GO:0000381	regulation of alternative mRNA splicing, via spliceosome		2.425e-06	0.0001209	0.001146	0.01789	14	67
AL353147.1	3.86376e-13	4.82511		149	GO:0048534	hematopoietic or lymphoid organ development		2.811e-06	0.0001392	0.00132	0.02074	84	1065
YBX3	4.63237e-13	2.11896		150	GO:1901698	response to nitrogen compound		3.268e-06	0.0001608	0.001525	0.02411	93	1219
EIF1AX	4.7515e-13	2.33312		151	GO:1902570	protein localization to nucleolus		4.1e-06	0.0002003	0.0019	0.03025	7	16
BZW2	4.94832e-13	5.59398		152	GO:0031330	negative regulation of cellular catabolic process		4.269e-06	0.0002072	0.001965	0.0315	31	268
ABL2	6.25204e-13	4.48607		153	GO:0051092	positive regulation of NF-kappaB transcription factor activity		4.337e-06	0.0002091	0.001983	0.032	47	493
RPS13	6.43745e-13	1.0909		154	GO:0002444	myeloid leukocyte mediated immunity		4.409e-06	0.0002113	0.002003	0.03253	52	568
DDIT3	7.8559e-13	4.81672		155	GO:0016556	mRNA modification		4.893e-06	0.0002327	0.002207	0.0361	9	29
XIST	8.24819e-13	3.18581		156	GO:0070498	interleukin-1-mediated signaling pathway		4.92e-06	0.0002327	0.002207	0.0363	17	101
EIF3J	8.38387e-13	2.28233		157	GO:0001817	regulation of cytokine production		5.191e-06	0.0002439	0.002313	0.0383	66	789
FCGBP	9.91315e-13	2.68366		158	GO:0071824	protein-DNA complex subunit organization		5.443e-06	0.0002542	0.00241	0.04016	38	367
SUMO2	1.51754e-12	3.38468		159	GO:0030097	hemopoiesis		5.611e-06	0.0002604	0.002469	0.0414	80	1018
PIKFYVE	2.09107e-12	6.73948		160	GO:0050663	cytokine secretion		5.797e-06	0.0002673	0.002535	0.04277	31	272
PTTG1	3.0788e-12	26.4086		161	GO:0032880	regulation of protein localization		6.288e-06	0.000285	0.002702	0.04639	90	1188
CCND2	3.26753e-12	4.75904		162	GO:0009628	response to abiotic stimulus		6.288e-06	0.000285	0.002702	0.0464	101	1375
SLC38A1	3.26753e-12	3.02255		163	GO:0070201	regulation of establishment of protein localization		6.295e-06	0.000285	0.002702	0.04645	71	874
SNHG3	4.29112e-12	4.24305		164	GO:1900180	regulation of protein localization to nucleus		6.356e-06	0.0002859	0.002712	0.04689	20	136
CCT2	4.63572e-12	3.08533		165	GO:0001816	cytokine production		6.547e-06	0.0002927	0.002776	0.0483	71	875
MIF	6.24532e-12	3.03912		166	GO:0001522	pseudouridine synthesis		6.684e-06	0.0002953	0.002801	0.04932	7	17
PDE4DIP	6.45265e-12	3.34235		167	GO:0034975	protein folding in endoplasmic reticulum		6.684e-06	0.0002953	0.002801	0.04932	7	17
LST1	6.58152e-12	3.55016		168	GO:0009895	negative regulation of catabolic process		7.011e-06	0.0003067	0.002908	0.05173	35	329
KMO	6.61037e-12	26.2194		169	GO:0051091	positive regulation of DNA-binding transcription factor activity		7.025e-06	0.0003067	0.002908	0.05183	54	608
SRP72	7.33908e-12	2.83975		170	GO:0051726	regulation of cell cycle		7.469e-06	0.0003241	0.003074	0.0551	96	1295
NACA	9.25566e-12	1.5237		171	GO:0002520	immune system development		7.751e-06	0.0003344	0.003171	0.05719	86	1127
PNN	1.12303e-11	2.03575		172	GO:1990173	protein localization to nucleoplasm		8.016e-06	0.0003439	0.003261	0.05915	6	12
NOP16	1.17792e-11	3.35872		173	GO:0002283	neutrophil activation involved in immune response		8.637e-06	0.0003674	0.003485	0.06372	46	491
H3F3B	1.21652e-11	1.18488		174	GO:0002446	neutrophil mediated immunity		8.665e-06	0.0003674	0.003485	0.06393	47	506
NINJ1	1.28149e-11	4.51398		175	GO:1902369	negative regulation of RNA catabolic process		9.206e-06	0.0003881	0.003681	0.06792	13	65
PSMD5	1.35796e-11	5.40519		176	GO:0010243	response to organonitrogen compound		9.486e-06	0.0003977	0.003771	0.06999	86	1133
UBE2G2	1.3633e-11	2.58132		177	GO:0043489	RNA stabilization		9.616e-06	0.0004008	0.003801	0.07095	12	56
NFKB1	1.42021e-11	1.29514		178	GO:1904872	regulation of telomerase RNA localization to Cajal body		1.049e-05	0.0004348	0.004124	0.0774	7	18
RANBP1	1.567e-11	3.97565		179	GO:0034976	response to endoplasmic reticulum stress		1.076e-05	0.0004434	0.004205	0.07937	32	294
SLC43A3	1.63254e-11	26.3358		180	GO:0071216	cellular response to biotic stimulus		1.11e-05	0.000455	0.004315	0.0819	29	254
FTH1	1.63357e-11	1.05402		181	GO:1903313	positive regulation of mRNA metabolic process		1.125e-05	0.0004586	0.004349	0.08301	15	86
NASP	1.66443e-11	2.92466		182	GO:0006984	ER-nucleus signaling pathway		1.141e-05	0.0004626	0.004387	0.08419	11	48
EIF4A1	1.76292e-11	2.60209		183	GO:0002274	myeloid leukocyte activation		1.25e-05	0.0005038	0.004777	0.09219	58	683
RBM8A	2.07362e-11	1.8957		184	GO:0097190	apoptotic signaling pathway		1.348e-05	0.0005403	0.005124	0.09942	57	669
WDR43	2.41249e-11	2.66986		185	GO:1904816	positive regulation of protein localization to chromosome, telomeric region		1.429e-05	0.0005638	0.005347	0.1054	6	13
NME1	2.58953e-11	4.45376		186	GO:0000054	ribosomal subunit export from nucleus		1.429e-05	0.0005638	0.005347	0.1054	6	13
CCDC59	2.59609e-11	3.44004		187	GO:0033750	ribosome localization		1.429e-05	0.0005638	0.005347	0.1054	6	13
RASSF5	3.3974e-11	5.06418		188	GO:2001252	positive regulation of chromosome organization		1.52e-05	0.0005964	0.005656	0.1121	24	193
TIMP1	3.55306e-11	2.07922		189	GO:0090685	RNA localization to nucleus		1.593e-05	0.0006122	0.005806	0.1175	7	19
NAA50	3.59687e-11	2.41933		190	GO:0090672	telomerase RNA localization		1.593e-05	0.0006122	0.005806	0.1175	7	19
HNRNPA3	3.91252e-11	2.15002		191	GO:0090670	RNA localization to Cajal body		1.593e-05	0.0006122	0.005806	0.1175	7	19
MMP12	4.46739e-11	26.661		192	GO:0090671	telomerase RNA localization to Cajal body		1.593e-05	0.0006122	0.005806	0.1175	7	19
ALOX5AP	5.03598e-11	3.10229		193	GO:0043312	neutrophil degranulation		1.609e-05	0.0006151	0.005833	0.1187	45	488
IER3	5.16552e-11	1.27936		194	GO:1901652	response to peptide		1.684e-05	0.0006406	0.006075	0.1243	50	565
UBBP4	6.28124e-11	2.48921		195	GO:0097193	intrinsic apoptotic signaling pathway		1.988e-05	0.0007523	0.007135	0.1467	33	317
ETS2	9.9384e-11	3.35689		196	GO:0032870	cellular response to hormone stimulus		2e-05	0.0007527	0.007138	0.1475	61	742
SNRPF	1.11601e-10	25.7423		197	GO:0050686	negative regulation of mRNA processing		2.07e-05	0.0007751	0.007351	0.1527	9	34
DNASE1L3	1.18553e-10	5.5406		198	GO:0032635	interleukin-6 production		2.088e-05	0.0007758	0.007357	0.1541	23	184
CDYL	1.21231e-10	3.10985		199	GO:0045934	negative regulation of nucleobase-containing compound metabolic process		2.093e-05	0.0007758	0.007357	0.1544	110	1573
HSPA9	1.22038e-10	2.16724		200	GO:0050707	regulation of cytokine secretion		2.294e-05	0.0008462	0.008025	0.1692	27	237
EIF3A	1.22755e-10	1.46805
BAZ1A	1.23336e-10	2.05782
TSR1	1.7841e-10	5.32453
RALA	1.81107e-10	1.34238
MATR3	1.81172e-10	2.1504
RBM39	2.23701e-10	1.87532
TAF7	2.26358e-10	2.56068
ARL4C	2.28269e-10	1.17956
ZFP36L1	2.40464e-10	1.06433
ETF1	2.92045e-10	3.4204
GTPBP4	3.59537e-10	2.47026
HPGDS	3.66079e-10	26.1007
DHRS9	3.69977e-10	5.02086
RPL8	3.92046e-10	1.03939
GLA	4.12468e-10	3.19042
RHEB	4.28653e-10	1.97973
ZFAS1	4.60945e-10	1.14637
HLA-G	4.61394e-10	2.88785
TWISTNB	6.33251e-10	4.58232
REV3L	7.32634e-10	5.17899
EIF4B	7.36436e-10	3.49478
XBP1	7.80516e-10	2.86909
CUTA	8.01829e-10	4.51501
METAP2	8.28935e-10	2.59876
KIAA0020	8.85705e-10	2.59666
RPL36	9.67265e-10	1.25218
EIF5A	9.80108e-10	2.0268
CNBP	1.36367e-09	1.50488
HNRNPH1	1.61303e-09	1.73326
FAM105B	1.66241e-09	2.27101
MIR22HG	1.6875e-09	3.80965
PKIB	2.03359e-09	3.52255
GLRX	2.07923e-09	26.1299
AIF1	2.47447e-09	4.24234
BCCIP	2.48795e-09	3.32564
LYAR	2.63296e-09	4.66401
RP11-386I14.4	2.93315e-09	4.67229
GSPT1	3.08407e-09	1.50077
SRSF2	4.14382e-09	1.28345
PPFIBP1	4.35559e-09	4.96849
IL23A	4.51584e-09	4.46681
TIPIN	4.78501e-09	3.29483
CD58	5.34749e-09	1.51429
CKS2	5.68155e-09	25.9816
CD53	5.6982e-09	3.58933
SYNCRIP	6.82397e-09	2.00997
DOCK4	7.32965e-09	5.55874
RPSAP58	7.58751e-09	25.7228
SDF2L1	9.64243e-09	1.54659
TNFRSF18	1.16966e-08	2.50076
PTGS1	1.36889e-08	25.6416
PIM3	1.3974e-08	1.98733
PDIA6	1.63271e-08	1.95556
TFPI2	1.66846e-08	3.16711
TIAM1	1.72569e-08	2.3819
RASAL2	1.7639e-08	4.65206
CYCS	1.7639e-08	1.36984
EIF3I	2.14905e-08	2.89635
PMEPA1	2.25269e-08	3.15897
SNHG15	2.74326e-08	1.71537
CLDN1	3.03658e-08	5.02726
CLIC1	3.03658e-08	2.48583
DKC1	3.1841e-08	3.22409
EIF3E	3.52946e-08	1.93902
CD1A	3.54824e-08	25.8362
INSIG1	3.60902e-08	1.1034
CLINT1	3.77021e-08	1.59464
MT-RNR1	4.18441e-08	1.17838
ZNF593	4.38432e-08	4.5238
MBP	4.84342e-08	2.86849
ZNF165	5.10772e-08	4.6536
GPATCH4	6.30987e-08	2.771
CDV3	6.48072e-08	1.76451
EIF2S2	7.58899e-08	1.80279
RPL18A	8.98377e-08	2.96592
FNBP4	9.776e-08	2.11915
RPL22	9.776e-08	1.60315
KRR1	1.04078e-07	3.82322
PMAIP1	1.08467e-07	1.29358
MTRNR2L3	1.12133e-07	4.31309
EIF3M	1.25572e-07	2.1342
BCAT1	1.43792e-07	2.8054
RAB21	1.52661e-07	2.35216
FAM208B	1.66696e-07	4.79329
PRELID1	1.85808e-07	3.79197
PHB	2.06282e-07	25.0759
FOSB	2.21711e-07	5.55017
CSRNP1	2.23602e-07	2.64597
HYOU1	2.23602e-07	2.44989
PLEK2	2.26771e-07	25.5446
NACA2	2.32319e-07	3.13114
BRD2	2.38491e-07	1.63492
IPO7	2.56637e-07	2.42845
PRPF38B	2.74562e-07	1.43293
IL1RL2	3.01262e-07	25.5133
WBSCR22	3.19532e-07	2.66961
SRM	3.19937e-07	25.2755
CAPN2	3.33233e-07	3.25011
RGS2	3.7757e-07	1.62586
HNRNPU	4.54316e-07	1.17234
CCT6A	4.96187e-07	1.35148
CANX	5.76309e-07	1.13445
GPR65	5.82076e-07	3.11592
PABPC4	6.01781e-07	2.07848
CCL20	6.09769e-07	5.35693
MKI67IP	6.14636e-07	4.86084
IL1R2	6.7668e-07	25.4218
PPP2R2A	6.86952e-07	3.4316
CTNNAL1	7.34613e-07	25.3102
DHX36	7.6443e-07	2.75104
DSE	7.97146e-07	1.49155
SCAF11	8.44179e-07	1.46437
SPTSSA	8.73588e-07	5.01569
GTF2F2	8.82082e-07	4.3739
PHLDA2	8.85753e-07	2.67412
C6orf48	9.19917e-07	2.92089
TNFRSF9	9.56606e-07	2.71459
SMNDC1	9.58246e-07	1.67159
USP10	1.04015e-06	5.36234
FKBP2	1.11189e-06	2.33545
EBNA1BP2	1.12646e-06	2.69743
PXK	1.1313e-06	25.2847
MAT2A	1.15623e-06	4.87131
STX11	1.17214e-06	5.79835
TRMT10C	1.17496e-06	5.20385
GPR137B	1.19238e-06	2.24252
RPF2	1.21161e-06	5.34714
MT-ND4L	1.23159e-06	1.0533
CALU	1.24867e-06	3.6037
SERPINB9	1.30756e-06	1.24482
RRP15	1.34749e-06	4.75024
DNAJB9	1.46402e-06	3.22958
MORF4L2	1.47219e-06	1.80203
HNRNPAB	1.4976e-06	1.64895
C1orf61	1.62783e-06	25.6533
ATG3	1.64956e-06	2.52145
ARF4	1.90786e-06	2.48798
ISG20L2	2.10197e-06	25.199
IARS	2.10197e-06	3.8959
SBDS	2.10386e-06	2.5419
ZBTB43	2.17686e-06	3.19737
LDHA	2.31726e-06	1.09919
SPI1	2.35457e-06	1.7317
TCERG1	2.60113e-06	2.29727
EVI2A	2.62881e-06	25.0609
RCOR1	2.85201e-06	25.577
NME1-NME2	2.95776e-06	3.51486
SERTAD1	3.0397e-06	24.9329
DCTPP1	3.15297e-06	25.0015
FIP1L1	3.35576e-06	3.69593
CD59	3.45821e-06	1.16901
AMZ2	3.71156e-06	2.64006
SCARF1	4.07068e-06	25.0605
PELI1	4.09372e-06	1.5718
FOSL2	4.21729e-06	2.15763
BTF3L4	4.41661e-06	3.60678
MIS12	4.50246e-06	25.3666
ABCF1	4.50948e-06	1.87656
SH3BP5	4.53007e-06	1.414
LAMB3	4.57792e-06	3.80287
WDR74	5.07591e-06	25.0403
RPL29	5.15549e-06	1.35946
PTGES3	5.52066e-06	1.66396
YWHAQ	5.70136e-06	2.3465
GLUD1	5.76604e-06	3.12484
KLF10	5.93205e-06	25.2995
RBPJ	6.24376e-06	2.28679
NUFIP2	6.32891e-06	2.42125
EIF3H	6.32891e-06	1.77122
RN7SL1	6.37162e-06	25.012
NR4A2	6.51065e-06	2.73629
ATP1B3	6.59362e-06	1.38078
SNHG6	6.95538e-06	1.4623
TFDP1	7.68473e-06	4.79291
ZNF90	7.69885e-06	2.11205
DNAJC8	7.74879e-06	2.057
EIF5	8.07291e-06	1.11214
EIF2A	8.7104e-06	2.65844
STAU1	8.98681e-06	3.07851
TGFBI	9.10783e-06	5.33875
STX12	9.18808e-06	25.393
OSTC	9.18808e-06	2.98625
ATP1A1	9.21219e-06	1.81787
CREB5	9.40281e-06	25.2566
UBXN4	9.86819e-06	1.39791
UBXN1	1.00439e-05	1.83884
TRAF4	1.04026e-05	1.80675
ARF1	1.08462e-05	1.40388
PNO1	1.09982e-05	2.2511
PAK1IP1	1.12701e-05	3.42543
SYTL3	1.15696e-05	3.73663
NXT1	1.19853e-05	24.9669
NFKBIZ	1.23682e-05	2.32553
MACC1	1.28611e-05	25.372
HNRNPM	1.29226e-05	1.04383
CTSS	1.34008e-05	1.57327
NIP7	1.34796e-05	25.1518
DNAJC2	1.36633e-05	1.82326
DDX39B	1.38797e-05	25.4839
KDM6B	1.51053e-05	1.72688
LHCGR	1.58544e-05	2.81354
RBM6	1.59585e-05	3.13119
SRRM1	1.62346e-05	1.49543
TRMT6	1.6664e-05	24.8747
H3F3A	1.69265e-05	2.51677
ARPC3	1.73653e-05	1.22453
SNRPB2	1.7615e-05	1.94002
SACS	1.8188e-05	4.90137
CHD1	1.81884e-05	1.72299
UBE2L3	1.91327e-05	2.20452
MREG	1.91367e-05	5.29398
COA4	1.9251e-05	4.16716
LAPTM5	2.03022e-05	1.80715
DDX39A	2.05347e-05	1.87977
DERL2	2.10022e-05	3.07364
UQCRFS1	2.15942e-05	2.83419
MANF	2.34995e-05	1.56154
STK17B	2.73133e-05	2.02087
NHP2	2.73306e-05	1.82939
DNAJC3	2.74748e-05	1.45108
STRAP	2.81521e-05	2.02081
LPXN	2.88019e-05	2.09813
S100A2	2.88243e-05	4.49796
ARHGEF7	2.89248e-05	3.89441
PTRH2	2.95898e-05	2.89099
EIF3F	3.04864e-05	2.87163
OTUD4	3.18752e-05	3.54175
RCC1	3.22003e-05	3.55752
SAT2	3.46679e-05	25.0454
RSL24D1	3.5174e-05	1.58378
TOMM40	3.86588e-05	2.77554
SLC38A2	4.04877e-05	1.37675
RNF126	4.13745e-05	3.78871
ASAP1	4.30629e-05	2.02847
UPF3B	4.31671e-05	1.94877
CALCOCO2	4.63004e-05	5.14236
HNRNPL	4.6705e-05	2.44374
ZC3H15	4.80642e-05	1.48799
IWS1	4.96057e-05	1.64356
POLR1C	4.96295e-05	24.8842
SNORD104	5.07423e-05	25.1273
GAR1	5.25498e-05	24.9548
TNFRSF8	5.28845e-05	3.51817
SLC9A7	5.43208e-05	25.1207
PSMA6	5.51439e-05	1.16849
CTC-425F1.4	5.55323e-05	4.6193
PNISR	5.55323e-05	1.19563
TGIF2	5.56199e-05	25.1016
ANPEP	5.66303e-05	2.73015
PAICS	5.78462e-05	3.93581
METTL1	5.78671e-05	24.786
NSUN6	5.87602e-05	24.5358
TMX2	5.96476e-05	3.92738
CSNK1A1	6.11675e-05	2.16931
PPTC7	6.14682e-05	1.84593
EIF6	6.15978e-05	1.29111
SNRPD1	6.32146e-05	1.2365
CLDND1	6.48678e-05	1.27072
CBWD2	6.57032e-05	2.95886
SPCS2	6.57032e-05	2.68172
PAF1	6.65507e-05	2.27609
CEBPZ	6.6674e-05	1.93111
MAP2K3	6.79381e-05	2.53657
SERPINB2	6.81496e-05	25.496
PNP	7.02239e-05	4.17786
EMP1	7.05137e-05	25.092
RRS1	7.05137e-05	24.726
ACBD3	7.09151e-05	2.77888
PRMT1	7.10279e-05	1.34158
RIOK1	7.17517e-05	4.8572
ALOX5	7.47837e-05	25.0135
HNRNPH3	7.47837e-05	1.26506
SNRPG	7.56125e-05	1.68138
OLA1	7.56357e-05	3.36692
C5orf24	7.88459e-05	25.0042
SFN	7.88459e-05	4.12549
CBWD5	8.12224e-05	2.92544
VDAC1	8.35714e-05	1.34233
SSU72	8.42834e-05	2.45505
PGAM1	8.70548e-05	3.64267
AHSA1	8.82875e-05	2.63695
PSMD6	8.83289e-05	24.5986
C7orf55-LUC7L2	8.86337e-05	2.39149
PURB	9.36991e-05	2.59465
TARS	9.52844e-05	1.30867
N4BP1	9.90679e-05	1.96762
GNL2	0.000102196	2.64847
MFSD1	0.000103248	2.56621
CWC25	0.000103649	2.82366
RNF149	0.000104261	3.41281
EPHA2	0.0001043	24.9689
CDK4	0.000105762	2.44834
MAFF	0.000110673	2.05911
PTPRE	0.000110747	4.5112
PTP4A2	0.000114082	1.07241
HNRNPF	0.000120301	1.03052
SETD5-AS1	0.000125412	3.89931
FOXN2	0.00012961	2.37358
RP11-556E13.1	0.000132269	24.3144
FNDC4	0.000134934	24.7807
SEC63	0.000136013	1.65583
ARIH2	0.000137144	2.32432
HNRNPA1L2	0.000139469	3.82165
EPCAM	0.000142483	3.49508
TPP2	0.000142667	2.73726
ELAVL4	0.000146483	24.5627
ARL5A	0.000146567	24.6879
THAP9-AS1	0.000148943	4.52323
CIAO1	0.000153983	4.95583
TCFL5	0.000163935	2.6344
OSBPL8	0.000165177	1.66411
ABHD6	0.000165276	3.86203
ITGB1	0.000168055	1.90653
ZNF721	0.000170683	24.4368
XRCC6	0.000173638	1.23686
PSMG2	0.000176619	3.75536
WDR12	0.000176619	3.61777
RBMXL1	0.000185434	24.39
EIF4E	0.000186519	2.56415
UTP3	0.000186548	4.45222
CSF1R	0.000192885	24.7005
PSME4	0.000200628	2.36774
PAPSS2	0.000200971	3.1981
AMD1	0.000201033	1.79819
SKIL	0.000203367	1.77349
SLC20A1	0.00020688	4.81215
TES	0.000216935	1.33559
ABCA1	0.000220454	4.6162
CISD2	0.000222899	3.00715
USP12	0.000222919	1.02506
LPAR6	0.000231763	2.10491
NRP2	0.00023212	1.07428
NPM3	0.000233109	24.3303
LINC00969	0.000233109	3.98
NFKBID	0.000247187	3.04546
TIMM44	0.000248205	24.6079
SDS	0.000259021	24.6896
CSGALNACT2	0.000261355	4.10447
TNFSF14	0.00026489	3.41192
PTPN22	0.000265929	3.27431
NARS	0.000270543	1.58859
SPTY2D1	0.000275674	2.53163
PBDC1	0.000279336	3.16527
ZNF267	0.000285695	1.49988
MAP3K8	0.00029329	2.61485
SH3D19	0.000293975	24.6904
CDCA4	0.000300398	24.6365
IER2	0.000300398	1.62565
ATAD3B	0.000302087	3.47412
ABHD2	0.000303754	2.89282
BUD31	0.000309094	2.20788
NUPL1	0.000312218	2.95156
EDARADD	0.000314525	1.87612
CDK12	0.000321324	2.46648
UCK2	0.000324967	4.16213
CD82	0.000333096	3.18226
NPTX2	0.000337807	24.5454
NAA10	0.00033947	2.85453
CXXC5	0.000342347	3.37963
ESF1	0.00034653	2.32523
SNHG7	0.000354187	24.7077
ALG5	0.000355977	23.8274
EIF2S3L	0.00035811	24.3348
ATP6V1F	0.000359196	1.35245
CCDC86	0.00036097	24.2924
CCT5	0.00036687	1.49746
RP11-206L10.11	0.000369563	24.5155
ATF5	0.000370023	1.09579
WDR46	0.000371582	4.21368
CTB-89H12.4	0.000372475	24.5999
HPRT1	0.000373363	3.07144
RNA28S5	0.000376726	2.47402
ZNF706	0.000378286	1.8259
ATF6	0.000384071	2.12222	ATF6
RNPS1	0.000384199	2.2915
HLA-DOB	0.000386933	2.11894
HAT1	0.000389449	23.8058
EHD1	0.000391827	2.96067
RPS6KB1	0.000407952	24.7023
SYAP1	0.000414571	1.92686
EI24	0.000415663	24.6178
TMEM120B	0.000419306	24.9768
NFAT5	0.000419622	2.36429
RNF24	0.000420046	24.6438
MTHFD1L	0.000425861	4.32659
TUG1	0.000427817	4.56907
RNU2-59P	0.000427877	24.7172
COX7B	0.000428585	1.07128
CD164	0.000432232	1.94097
CDC5L	0.000443933	2.57469
COPS2	0.000446769	2.03161
SNHG12	0.000452185	1.94809
TIMM9	0.000456172	3.32793
GUCA2B	0.000461007	24.748
FAM211A	0.000468064	24.2454
UFM1	0.000469649	1.27405
SMG7	0.000469908	3.97914
LSM14A	0.00047242	2.41547
HDGF	0.000478024	1.01786
IMMT	0.000479205	1.96563
SAFB	0.000482336	2.29839
TMED9	0.000488995	1.77487
PPAT	0.000491037	24.6107
DEGS1	0.000495592	2.07886
ARL5B	0.000498387	2.99653
TDG	0.000500143	1.89528
SRFBP1	0.000504244	23.7889
VEZT	0.00051038	2.65204
RBBP8	0.000525171	24.8568
DDX1	0.000532138	2.37075
EIF2S3	0.000538334	2.03485
ZNF331	0.000540226	3.62175
TNFRSF12A	0.000542383	24.4774
MTHFR	0.000559073	1.29739
ZC3H12A	0.000563053	1.86239
PAXBP1	0.000567909	3.15092
CBWD1	0.000567909	2.2175
GTF2B	0.000582537	4.34527	GTF2B
CEP170	0.000584927	3.34746
CMSS1	0.000587459	24.3343
ATP2C1	0.000593455	2.77303
TRMT1	0.000600105	3.84371
ABTB2	0.000609099	24.5156
MAP1LC3B	0.000610246	1.26568
C12orf65	0.000624679	24.1871
PNPT1	0.000625585	23.7548
FOSL1	0.000635744	24.4348	FOSL1
IGLON5	0.000639704	24.5608
IFRD1	0.000640307	1.6702
ATP5G1	0.00064387	2.68166
MRPS30	0.000651474	23.925
SETD5	0.000651474	2.43221
ZFAND2A	0.000661031	2.48112
EIF4H	0.000663093	2.53574
BAG1	0.000667062	1.93488
NAA20	0.000667454	2.55363
UTP11L	0.000681741	2.72537
GRPEL1	0.000701045	1.81455
AC002456.2	0.000708548	24.614
DCUN1D5	0.000708548	1.90265
PDE4A	0.000724136	1.65291
SLC41A2	0.000732505	2.69841
YRDC	0.000734903	24.5078
PPP1R2	0.000734903	1.33933
RAB5A	0.000745235	2.15977
MTRR	0.000763838	24.6242
PRMT10	0.000770445	2.56287
SLC27A2	0.000770607	24.8034
SEL1L	0.000780322	1.88621
CTA-29F11.1	0.000781426	24.4504
SIK1	0.000790699	24.0782
AKT1S1	0.000811961	2.23012
MRP63	0.000815896	2.94255
TSIX	0.000817977	4.16302
PUS1	0.000827358	24.2969
ARPC5L	0.000827358	2.23054
UTP23	0.000828159	3.49255
WAPAL	0.000844855	1.87965
DOCK5	0.000849338	4.80303
SNRPA1	0.000904584	2.14004
THRAP3	0.000914462	1.51772
DDX31	0.000925211	24.4217
NANS	0.000934874	2.03463
B3GNT5	0.000943486	2.3499
ZC3H8	0.000954634	2.41572
SIRT2	0.000972155	24.2007
ZNF121	0.000982505	2.59274
MRPL36	0.000993521	24.2586
SRPRB	0.000993521	24.2537
SNHG1	0.00100259	1.49789
PDXK	0.00101674	23.9885
SRC	0.00103447	24.3339
SURF6	0.00103447	2.63375
TNFAIP3	0.00103654	1.49097
PSMB7	0.00105055	1.43338
IL6ST	0.00105922	1.2721
UCHL3	0.00106976	3.21609
C11orf58	0.0010786	1.15736
MAK16	0.00108722	24.7917
ATP8B4	0.00108722	24.6716
HEATR1	0.00109389	24.5614
C1orf27	0.00110665	4.32039
VARS	0.00111193	24.2328
EXOSC8	0.00112649	2.53727
AFF4	0.00113819	1.70727
IQCG	0.00114946	1.96944
AQR	0.00116484	24.0195
FLT1	0.00117135	24.1304
TIMM50	0.00117265	3.30418
NGFRAP1	0.00120232	23.5741
SEC11A	0.00120261	1.55429
LPAR3	0.00120721	24.1445
ZC3H18	0.00123108	1.93411
EZH2	0.00123828	2.74592
QTRTD1	0.0012413	24.4539
ANKH	0.0012413	24.3085
SETD2	0.0012413	2.02727
TCTN3	0.00125312	2.98902
TNFAIP8	0.00125353	1.95102
TOM1	0.00130776	3.80689
SYNJ2	0.00133082	3.58457
GPATCH2L	0.0013418	2.33226
DDX18	0.00136888	1.84055
ODC1	0.00137929	2.54287
MCMBP	0.00140278	3.69152
TRA2B	0.00140278	1.04741
SLC7A5	0.00141281	3.99528
HNRNPR	0.0014442	1.0451
RP11-304L19.5	0.00144883	4.06261
RP1-239B22.5	0.00146193	24.1105
ZC3H12C	0.00146793	1.98267
TCHH	0.00148766	24.2209
RNU1-60P	0.00151009	24.2063
SLC16A1	0.00151025	24.2988
THAP2	0.00152062	2.91258
MEF2A	0.00152803	1.91699
DHX9	0.00152803	1.37008
PTGER3	0.0015294	3.13556
SLC25A33	0.00153289	3.30631
CTD-2192J16.22	0.00154848	23.9546
CLEC2D	0.00155327	23.9739
UBA2	0.00156457	2.1847
RFX8	0.00161638	24.1442
UQCRH	0.00162021	1.25121
ZNF770	0.00165754	2.11707
DDX19A	0.00166286	24.2273
EWSR1	0.00169201	1.14823
MRPL3	0.00170148	23.7146
QPRT	0.00171255	24.3488
ATP6V1A	0.00171871	1.95741
APOBR	0.00172944	2.98287
NR3C1	0.0017353	1.8669
KIAA1143	0.00175259	4.01007
ANKRD28	0.00175259	3.89602
COPS3	0.00175739	2.62518
FAM133B	0.00177625	3.49232
CXCL14	0.00179778	24.3844
C19orf48	0.00181091	23.3501
UTP14A	0.00181978	2.09528
CLASRP	0.00182376	24.0818
SUPV3L1	0.00183673	24.1739
RSRC2	0.00184742	1.21588
ZUFSP	0.00185388	4.38063
KLF9	0.00185499	24.3245
RRP12	0.001856	24.3798
CD52	0.00186997	1.1297
MRPL32	0.00187339	3.44592
UBIAD1	0.00188065	3.33067
RNASEK	0.00188594	24.2203
STK3	0.00192868	3.91799
MRPL12	0.00194431	2.14798
DLEU2	0.00195167	24.1676
SLC25A32	0.00197667	3.91891
RNVU1-20	0.00200963	23.6447
MT2A	0.00203393	24.3312
REV1	0.00207891	4.1356
RPL7	0.00208298	23.8543
AGPAT5	0.00208298	23.6514
KDELR2	0.0020885	1.47502
RNMTL1	0.00209179	23.8402
KAT5	0.00209231	23.7869
YTHDC1	0.00210639	1.11257
HCAR2	0.00215737	24.212
FAM3C	0.00217096	24.1736
EPB41L4A-AS1	0.00217111	1.65535
GALNT18	0.00220515	23.5023
EPB41L2	0.00221656	1.57725
BCO2	0.00227527	24.0157
NDUFAF4	0.00229774	1.79625
MXD1	0.00230541	1.97539
NOL8	0.00230541	1.87109
CRELD2	0.00230735	2.07242
LYPD3	0.00233018	24.3828
TMEM70	0.00233827	1.50101
ZNF814	0.00234123	24.1548
MFSD2A	0.00239297	23.6418
PHF20	0.00239694	2.78812
DHX33	0.00240405	3.64538
MIR17HG	0.00240555	24.2905
ETFA	0.00241851	1.98157
TXNL1	0.0024241	1.48773
NOB1	0.00243669	2.84211
SLC35B1	0.00243757	2.36219
MAP3K2	0.00245766	2.22357
TLE3	0.00245961	2.15407
ATP6V1C1	0.00245961	2.07477
WHAMM	0.00248346	2.3084
PRNP	0.00249993	1.6647
PHACTR4	0.00251655	4.08134
AHCY	0.00251846	3.20263
RBM17	0.00253457	1.16187
RPAIN	0.00257874	1.9647
UBAC2	0.00258083	23.8242
FASTKD2	0.0026042	3.95022
IQCB1	0.00263897	24.4173
KLHL18	0.00263949	4.4583
ZNF37A	0.00263949	3.18775
TMEM192	0.00271319	23.9031
TRMT61B	0.00276057	24.2108
NOM1	0.00280589	1.74031
TPBG	0.0028127	23.8682
WDR3	0.00282772	3.26527
BYSL	0.00284566	23.6766
GLUD2	0.00291594	23.6455
ZNF366	0.00294148	2.58959
ISG20	0.00294901	2.72763
KRT16	0.00295651	24.2758
EEF1E1	0.00295927	23.9612
DESI1	0.00299902	2.96663
DMKN	0.0030086	24.0982
CSNK1A1L	0.0030289	24.4239
BCL10	0.00306064	3.97649
CLEC7A	0.00306255	2.29431
AC096772.6	0.00307156	24.2267
SLIRP	0.00307156	1.41066
MAPK6	0.00310181	2.96563
PTGER4	0.00310475	1.11806
ZNFX1	0.00310546	1.98868
SF3B4	0.00310631	2.26997
IFRD2	0.00314204	2.8895
YDJC	0.00316672	2.19923
HMGXB3	0.00317006	3.29527
C4orf32	0.00317006	2.28702
NUCB2	0.00319482	2.1572
SLC25A28	0.0032122	1.95639
NBPF9	0.00324212	24.0274
PPP1R10	0.00324212	2.35667
BTG2	0.00325073	2.08789
CCT8	0.00325837	1.33873
PLAU	0.00340815	24.5561
HMGN5	0.00340904	3.53895
SLC11A2	0.00348334	3.93713
MAP1LC3B2	0.00352398	23.9611
CLN8	0.00358211	24.1484
SREK1IP1	0.00359415	2.28569
C3	0.003604	3.41461
C10orf2	0.00361898	3.5282
IL18	0.0036259	2.91644
PRKAG2	0.00362924	1.99292
MAN2B1	0.0036642	23.3819
SMU1	0.00369998	2.59027
SLC39A14	0.00371829	23.8006
CD68	0.00371867	24.0789
PGRMC2	0.0037235	3.88165
HSD17B10	0.00373873	2.21898
DNAAF2	0.00376642	23.9538
NCBP2	0.0038185	1.47211
KMT2E	0.00383343	1.19672
MIR146A	0.00383586	24.4739
LMAN1	0.00386519	2.60261
ATAD3A	0.00388894	3.01922
TEX10	0.0039038	3.76867
ZBTB21	0.00390572	24.4859
CLUH	0.00391566	2.46895
SLC22A1	0.00394605	24.1353
DFFA	0.00399397	3.37327
RPS26	0.00405675	23.7399
JARID2	0.00407613	2.97153
PTPN11	0.00407788	2.24044
MRPS25	0.00408118	3.01313
RPL36A	0.00408118	2.65133
ZNF638	0.00409183	1.35154
SORBS1	0.00410004	24.052
FXYD5	0.00411444	2.0192
CDK16	0.00416484	3.10478
SMC5	0.00417053	1.14377
CTNNBIP1	0.00419271	2.18472
IPO5	0.00419271	1.89944
ERO1LB	0.0042031	24.1931
AHCYL1	0.00421341	2.39256
PRKCB	0.00421745	3.50824
MFF	0.00423949	2.34436
PINX1	0.00428842	1.9577
GJA1	0.00429993	2.74648
GTF2IRD1	0.00433759	3.34857
HSPBP1	0.00434728	23.5856
AKAP8	0.00435522	1.78633
MSI2	0.0044026	24.1118
ZNF354A	0.00440786	3.829
ATP5F1	0.00445615	1.94579
VASP	0.00456475	1.24077
MRPL21	0.00460544	1.65516
TCOF1	0.00468885	23.3734
TSPYL2	0.00471564	1.7938
SRSF4	0.00475783	1.09237
IVNS1ABP	0.00480113	24.0986
CITED2	0.00485981	23.8302
ERGIC3	0.00486735	2.38128
NDRG2	0.00487685	23.7906
FCER1G	0.00491955	23.8313
ZC3H11A	0.00494362	1.81982
NUFIP1	0.00494796	3.78559
LETM1	0.00494796	3.15275
NAF1	0.00499637	23.5126
PSD3	0.00510861	2.43455
SRSF6	0.00514476	1.3387
CDCP1	0.00526189	3.28322
ZNF462	0.00534071	3.07635
MPHOSPH10	0.00535314	1.67277
EIF1AD	0.00536932	23.4327
LARP1B	0.00537172	1.45942
SMN1	0.00541736	23.6616
RBBP6	0.00545588	1.11639
FAM105A	0.00547408	23.2027
MAP2K1	0.00551158	1.24555
ADRM1	0.0055865	1.49556
PTPN2	0.00560612	1.96658
ZFC3H1	0.00565854	1.56715
DCAF13	0.00568955	2.93293
SLCO3A1	0.00572346	1.48005
NUPL2	0.00572737	2.18006
CSPP1	0.00572864	2.75775
C8orf33	0.00577434	1.63629
SMOX	0.0057906	3.1842
TMEM138	0.00579517	3.1275
AEN	0.0059923	1.67876
TOR1AIP1	0.00604507	2.40341
RP1-313I6.12	0.00610163	23.2001
PNPLA8	0.00625282	2.04315
MED27	0.0063352	23.9304
KAT2B	0.00637855	1.81586
MAPRE1	0.00640028	1.82581
KRT1	0.00643996	24.3594
TMEM243	0.00645119	3.01427
EXOSC5	0.00652319	23.0518
MTPAP	0.00652319	3.24652
GPX3	0.00661105	23.2359
PPP4C	0.00662692	1.62295
JMJD1C	0.00666605	1.11893
BEX2	0.0066699	23.1422
E2F4	0.00672831	1.96461
IL36G	0.00675734	24.466
PRPF39	0.00680527	2.66804
ALG3	0.00682748	23.7126
C2orf69	0.00684886	3.68244
TXLNG	0.00685643	2.42819
PDCD11	0.00685643	1.84072
LINC00691	0.00694568	3.87095
RHOF	0.00702107	1.05026
PTPMT1	0.00710003	22.919
RASGEF1B	0.00710518	2.07635
LAMC2	0.00717613	3.11697
COX19	0.00718036	3.04718
SENP5	0.0071871	2.62943
DIS3	0.007197	2.53382
ZMYM5	0.00723131	3.50747
SIAH1	0.00731878	4.01323
PPT1	0.00745042	2.02718
BLVRB	0.00745234	2.33311
EBAG9	0.00750476	2.92262
C16orf87	0.00750641	2.52732
ZCCHC8	0.00755086	2.67385
ASCC2	0.00755418	23.3797
HCG18	0.00756863	2.37754
PHACTR1	0.00760371	3.30084
NUS1	0.00760384	2.70869
PUS3	0.0076609	23.3874
CACNB3	0.00771264	23.8467
PCGF5	0.00771731	1.74976
CDC26	0.00772359	22.8916
MSL2	0.00775146	2.55922
TCF12	0.0078492	2.76532
STX16	0.00787311	23.1902
RNU4ATAC	0.00792815	23.9143
SNORA84	0.00794342	23.8114
HMGXB4	0.00807362	2.91166
SLC25A26	0.00827864	22.7048
CHMP2B	0.00831156	1.39278
RABGGTB	0.00833099	1.32734
MRPL39	0.00843968	23.854
GALNT11	0.00850376	1.38692
PUS7	0.00857337	3.571
SLC35F2	0.00858325	23.8281
ACSL5	0.00869565	2.30059
POLR3E	0.00872488	1.9947
AQP3	0.00877928	24.2619
TRIM27	0.00878497	2.37968
TBRG1	0.00881011	2.3601
TTF1	0.00882732	23.5482
ARMC10	0.00902827	3.8282
CCNB1IP1	0.00905234	23.9818
E2F6	0.00910805	23.7351
IL1A	0.00914438	24.0009
PITPNB	0.00914641	1.63704
LEO1	0.00921541	3.44921
AP1S3	0.00925516	3.44414
C12orf44	0.00925542	23.4012
POM121C	0.00927531	23.8674
VPS4B	0.00930061	2.26634
TXNDC12	0.00946121	1.82024
BRMS1L	0.00947247	3.50336
KATNBL1	0.00948536	1.61556
FAM60A	0.00952455	1.1224
SLC16A10	0.0095613	24.442
TNFRSF4	0.00963125	23.7571
CHM	0.00973786	24.0006
RHOQ	0.00980596	23.1494
OAT	0.00989587	23.3002
MTFP1	0.00989587	3.19031
SERPINB5	0.0099117	24.1689
TMEM185B	0.00995912	23.4733
CBWD6	0.00996451	23.7144

## Sheet: Migrated DEGs (Donors1-4) 
Migrated DEGs (Genes <0.01 adjp, logFC>1)	B&H p	logFC		ID	Name	Source	pValue	FDR B&H	FDR B&Y	Bonferroni	Genes from Input	Genes in Annotation
WFDC21P	2.98e-170	29.8803		GO:0061919	process utilizing autophagic mechanism		1.87e-29	1.1e-25	1.1e-24	2.21e-25	234	525		24.9578
TXNP6	5.09e-140	29.5235		GO:0006914	autophagy		1.87e-29	1.1e-25	1.1e-24	2.21e-25	234	525		24.9578
ATP5F1E	1.26e-164	29.3359		GO:0007005	mitochondrion organization		5.02e-28	1.97e-24	1.96e-23	5.91e-24	244	566		23.7053
LY75	5.4e-182	28.9782		GO:0019637	organophosphate metabolic process		9.58e-28	2.82e-24	2.81e-23	1.13e-23	434	1203		23.5491
CRIP1	1.32e-108	28.636		GO:0033043	regulation of organelle organization		2.96e-26	6.97e-23	6.94e-22	3.49e-22	482	1391		22.1568
LSP1	1.35e-114	28.538		GO:0007049	cell cycle		5.85e-25	1.15e-21	1.14e-20	6.89e-21	635	1971		20.9397
ABCB10	7.92e-140	28.514		GO:0090407	organophosphate biosynthetic process		2.07e-23	3.48e-20	3.47e-19	2.44e-19	289	751		19.4579
TMSB4XP4	2.05e-101	28.5087		GO:0016236	macroautophagy		4.43e-23	6.52e-20	6.49e-19	5.22e-19	150	313		19.1856
TXNP5	2.82e-98	28.4793		GO:0009057	macromolecule catabolic process		1.02e-22	1.33e-19	1.33e-18	1.2e-18	486	1453		18.8758
MTCO1P40	1.11e-96	28.4664		GO:0070647	protein modification by small protein conjugation or removal		1.53e-22	1.8e-19	1.79e-18	1.8e-18	398	1138		18.7445
RPS17	8.21e-105	28.4074		GO:0055114	oxidation-reduction process		5.51e-22	5.9e-19	5.87e-18	6.49e-18	422	1231		18.2294
HLA-DRB6	2.4e-94	28.3562		GO:0006091	generation of precursor metabolites and energy		1.83e-21	1.8e-18	1.79e-17	2.16e-17	232	580		17.7452
TMSB10P1	2.18e-97	28.2819		GO:0032446	protein modification by small protein conjugation		2.98e-21	2.7e-18	2.69e-17	3.51e-17	336	935		17.5682
MGLL	4.84e-131	28.2196		GO:0055086	nucleobase-containing small molecule metabolic process		5.31e-21	4.47e-18	4.45e-17	6.25e-17	293	789		17.35
VMO1	3.36e-106	28.2133		GO:0009894	regulation of catabolic process		7.57e-21	5.95e-18	5.92e-17	8.93e-17	365	1042		17.2255
MTATP6P1	6.34e-86	28.1607		GO:0015986	ATP synthesis coupled proton transport		1.49e-20	1.03e-17	1.03e-16	1.76e-16	89	156		16.9855
RPS27AP16	6.61e-88	28.0229		GO:0015985	energy coupled proton transport, down electrochemical gradient		1.49e-20	1.03e-17	1.03e-16	1.76e-16	89	156		16.9855
RACK1	2.59e-88	27.937		GO:0006974	cellular response to DNA damage stimulus		3.12e-20	2.04e-17	2.03e-16	3.68e-16	318	884		16.6899
UQCR11	3.36e-86	27.8959		GO:0006119	oxidative phosphorylation		5.41e-20	3.35e-17	3.34e-16	6.37e-16	87	153		16.4746
LINC01578	4.78e-84	27.8911		GO:0000278	mitotic cell cycle		7.14e-20	3.82e-17	3.8e-16	8.41e-16	373	1083		16.4177
ATP5MG	1.4e-85	27.8264		GO:0140014	mitotic nuclear division		7.14e-20	3.82e-17	3.8e-16	8.41e-16	373	1083		16.4177
ATP5MD	1.83e-82	27.8054		GO:1903047	mitotic cell cycle process		7.14e-20	3.82e-17	3.8e-16	8.41e-16	373	1083		16.4177
ATP5ME	1.29e-79	27.797		GO:0009144	purine nucleoside triphosphate metabolic process		8.16e-20	4.18e-17	4.16e-16	9.62e-16	110	216		16.3786
HLA-J	9.04e-73	27.7522		GO:0048284	organelle fusion		1.13e-19	5.56e-17	5.53e-16	1.33e-15	358	1032		16.2552
H1F0	8.42e-91	27.7456		GO:0006753	nucleoside phosphate metabolic process		1.54e-19	7.13e-17	7.09e-16	1.82e-15	263	702		16.1472
RPL13P12	6.9e-69	27.7097		GO:0042775	mitochondrial ATP synthesis coupled electron transport		1.57e-19	7.13e-17	7.09e-16	1.85e-15	65	100		16.1472
H6PD	1.95e-83	27.639		GO:0016567	protein ubiquitination		2.2e-19	9.6e-17	9.55e-16	2.59e-15	306	852		16.0178
AC016739.1	5.45e-72	27.6294		GO:0009199	ribonucleoside triphosphate metabolic process		2.7e-19	1.14e-16	1.13e-15	3.18e-15	108	213		15.945
CXCL8	1.02e-58	27.6128		GO:0090174	organelle membrane fusion		3.04e-19	1.23e-16	1.23e-15	3.58e-15	350	1009		15.909
FTLP3	4.99e-66	27.5799		GO:0042773	ATP synthesis coupled electron transport		3.44e-19	1.35e-16	1.34e-15	4.05e-15	65	101		15.8697
HAP1	1.18e-100	27.5711		GO:0044265	cellular macromolecule catabolic process		3.66e-19	1.39e-16	1.39e-15	4.32e-15	403	1201		15.856
RPL10P16	3.53e-65	27.5617		GO:0031329	regulation of cellular catabolic process		3.96e-19	1.46e-16	1.45e-15	4.66e-15	310	869		15.8365
NQO1	1.02e-80	27.5563		GO:0009205	purine ribonucleoside triphosphate metabolic process		5.15e-19	1.84e-16	1.83e-15	6.07e-15	105	206		15.7352
ELOB	5.03e-71	27.5318		GO:0009117	nucleotide metabolic process		5.31e-19	1.84e-16	1.83e-15	6.26e-15	259	694		15.7347
SOX4	5.49e-76	27.4947		GO:0045333	cellular respiration		5.64e-19	1.9e-16	1.89e-15	6.64e-15	106	209		15.7217
OGA	2.04e-69	27.4932		GO:0006906	vesicle fusion		7e-19	2.29e-16	2.28e-15	8.25e-15	347	1003		15.6396
JPT1	1.24e-66	27.4448		GO:0009141	nucleoside triphosphate metabolic process		7.42e-19	2.36e-16	2.35e-15	8.75e-15	117	241		15.6264
LYZ	8.19e-54	27.398		GO:0009206	purine ribonucleoside triphosphate biosynthetic process		7.95e-19	2.46e-16	2.45e-15	9.36e-15	100	193		15.6084
TMSB4XP2	1.26e-63	27.3963		GO:0009142	nucleoside triphosphate biosynthetic process		8.87e-19	2.68e-16	2.67e-15	1.05e-14	106	210		15.5719
AL590867.2	7.56e-64	27.3955		GO:0009201	ribonucleoside triphosphate biosynthetic process		9.79e-19	2.88e-16	2.87e-15	1.15e-14	102	199		15.5402
AL021707.6	2.34e-62	27.3536		GO:0009145	purine nucleoside triphosphate biosynthetic process		1.28e-18	3.67e-16	3.66e-15	1.51e-14	100	194		15.4351
AL136454.1	2.63e-63	27.3254		GO:0030163	protein catabolic process		1.37e-18	3.77e-16	3.75e-15	1.62e-14	335	964		15.4237
MCM5	3.17e-73	27.3127		GO:0022904	respiratory electron transport chain		1.38e-18	3.77e-16	3.75e-15	1.62e-14	74	125		15.4237
ATP5F1B	5.51e-65	27.2815		GO:0061025	membrane fusion		2.29e-18	6.14e-16	6.11e-15	2.7e-14	374	1107		15.212
RUBCN	4.63e-61	27.2716		GO:0022411	cellular component disassembly		3.72e-18	9.75e-16	9.71e-15	4.39e-14	247	662		15.0109
ATP5MPL	2.49e-61	27.2604		GO:0022402	cell cycle process		6.12e-18	1.57e-15	1.56e-14	7.21e-14	514	1632		14.8047
RAC1P2	1.19e-56	27.2293		GO:0006754	ATP biosynthetic process		7.19e-18	1.8e-15	1.8e-14	8.48e-14	94	181		14.744
SLC15A3	1.25e-63	27.189		GO:0015980	energy derivation by oxidation of organic compounds		8.1e-18	1.99e-15	1.98e-14	9.55e-14	139	313		14.7014
RPS27AP11	3.87e-58	27.1874		GO:1901135	carbohydrate derivative metabolic process		9.55e-18	2.3e-15	2.29e-14	1.13e-13	424	1299		14.6388
ATP5MC2	2.21e-58	27.1848		GO:0048193	Golgi vesicle transport		1.72e-17	4.06e-15	4.04e-14	2.03e-13	275	766		14.3918
SPECC1	2.22e-62	27.1745		GO:1901565	organonitrogen compound catabolic process		1.86e-17	4.3e-15	4.28e-14	2.19e-13	436	1348		14.3663
TXNP4	7.24e-54	27.1282		GO:0044257	cellular protein catabolic process		1.91e-17	4.33e-15	4.31e-14	2.25e-13	282	791		14.364
APOC1	1.03e-68	27.1271		GO:0006163	purine nucleotide metabolic process		3.15e-17	7e-15	6.97e-14	3.71e-13	220	580		14.1547
SELENOS	1.66e-56	27.1088		GO:0006886	intracellular protein transport		3.6e-17	7.85e-15	7.81e-14	4.24e-13	485	1536		14.1052
AC010343.1	5.7e-55	27.0733		GO:0051276	chromosome organization		4.27e-17	9.16e-15	9.11e-14	5.04e-13	418	1287		14.0383
MT-TS2	3.54e-57	27.0697		GO:0019693	ribose phosphate metabolic process		4.55e-17	9.57e-15	9.52e-14	5.36e-13	221	585		14.0191
ARHGAP45	3.53e-52	27.0501		GO:0002263	cell activation involved in immune response		8.87e-17	1.83e-14	1.82e-13	1.05e-12	264	736		13.7368
CTSC	2.78e-64	27.0488		GO:0033108	mitochondrial respiratory chain complex assembly		1.3e-16	2.64e-14	2.63e-13	1.53e-12	60	97		13.5784
ATP5MC3	4.69e-54	27.0287		GO:0002366	leukocyte activation involved in immune response		1.59e-16	3.15e-14	3.13e-13	1.87e-12	262	732		13.5018
FLOT2	1.63e-63	27.0244		GO:0022900	electron transport chain		1.6e-16	3.15e-14	3.13e-13	1.89e-12	99	202		13.5018
ACVR1C	1.34e-61	27.0133		GO:0009150	purine ribonucleotide metabolic process		1.94e-16	3.74e-14	3.72e-13	2.28e-12	212	561		13.4274
PLD2	5.95e-52	27.001		GO:0016570	histone modification		2.12e-16	4.03e-14	4.01e-13	2.5e-12	191	491		13.3951
TNFRSF11A	3.68e-54	26.9849		GO:0034622	cellular protein-containing complex assembly		2.5e-16	4.67e-14	4.65e-13	2.94e-12	412	1277		13.3307
RPL10P9	1.5e-47	26.9758		GO:0016050	vesicle organization		2.76e-16	5.09e-14	5.06e-13	3.26e-12	546	1784		13.2935
HLA-DPB2	5.03e-51	26.9704		GO:0007010	cytoskeleton organization		3.67e-16	6.65e-14	6.62e-13	4.32e-12	514	1664		13.1772
MMP25	1.91e-51	26.9624		GO:0016197	endosomal transport		4.93e-16	8.8e-14	8.76e-13	5.81e-12	111	240		13.0555
RPL3P4	1.03e-49	26.93		GO:0046034	ATP metabolic process		5.01e-16	8.8e-14	8.76e-13	5.9e-12	140	329		13.0553
RPS19P1	5.51e-52	26.9261		GO:0051603	proteolysis involved in cellular protein catabolic process		5.52e-16	9.55e-14	9.51e-13	6.51e-12	261	735		13.0199
FTLP2	2.26e-46	26.8801		GO:0009259	ribonucleotide metabolic process		5.63e-16	9.55e-14	9.51e-13	6.63e-12	215	576		13.0199
RPL13AP5	3.55e-47	26.8734		GO:0051130	positive regulation of cellular component organization		5.67e-16	9.55e-14	9.51e-13	6.69e-12	430	1350		13.0199
SEM1	5.24e-50	26.8504		GO:0016569	covalent chromatin modification		5.91e-16	9.77e-14	9.73e-13	6.96e-12	196	512		13.01
COPS9	1.11e-47	26.841		GO:0042119	neutrophil activation		5.97e-16	9.77e-14	9.73e-13	7.04e-12	193	502		13.01
Z74021.1	1.16e-46	26.8256		GO:1901293	nucleoside phosphate biosynthetic process		6.11e-16	9.87e-14	9.82e-13	7.2e-12	170	426		13.0059
MTND2P28	6.1e-40	26.8234		GO:0002252	immune effector process		6.24e-16	9.94e-14	9.9e-13	7.36e-12	425	1332		13.0025
DSG2	2.45e-49	26.7747		GO:0002446	neutrophil mediated immunity		6.96e-16	1.09e-13	1.09e-12	8.2e-12	194	506		12.9614
TRIR	7.67e-45	26.7667		GO:0048285	organelle fission		8.95e-16	1.39e-13	1.38e-12	1.06e-11	416	1301		12.8576
SELENOK	2.64e-43	26.7317		GO:0002444	myeloid leukocyte mediated immunity		9.12e-16	1.4e-13	1.39e-12	1.07e-11	212	568		12.8554
RPL9P9	1.12e-47	26.7201		GO:0010638	positive regulation of organelle organization		9.64e-16	1.46e-13	1.45e-12	1.14e-11	243	675		12.8365
MYL6P5	7.98e-46	26.6776		GO:0002283	neutrophil activation involved in immune response		1.05e-15	1.56e-13	1.55e-12	1.23e-11	189	491		12.8072
ANXA2P2	7.64e-44	26.6766		GO:0036230	granulocyte activation		1.11e-15	1.59e-13	1.58e-12	1.31e-11	194	508		12.7989
ATP5PF	1.49e-44	26.6739		GO:0006887	exocytosis		1.12e-15	1.59e-13	1.58e-12	1.32e-11	321	953		12.7989
WIPF1	2.73e-49	26.6729		GO:0140029	exocytic process		1.12e-15	1.59e-13	1.58e-12	1.32e-11	321	953		12.7989
SF3B6	8.32e-42	26.6644		GO:0099500	vesicle fusion to plasma membrane		1.12e-15	1.59e-13	1.58e-12	1.32e-11	321	953		12.7989
MYL6P3	1.06e-45	26.6603		GO:0043312	neutrophil degranulation		1.13e-15	1.59e-13	1.58e-12	1.34e-11	188	488		12.7989
PPP1R16B	3.2e-45	26.649		GO:0018193	peptidyl-amino acid modification		1.24e-15	1.71e-13	1.71e-12	1.46e-11	429	1352		12.766
TXNP7	9.39e-44	26.635		GO:0043299	leukocyte degranulation		1.35e-15	1.83e-13	1.82e-12	1.59e-11	205	546		12.7368
PSMA2	8.4e-44	26.6147		GO:0006164	purine nucleotide biosynthetic process		1.35e-15	1.83e-13	1.82e-12	1.6e-11	138	326		12.7368
TRBC2	8.37e-28	26.6047		GO:0009152	purine ribonucleotide biosynthetic process		1.48e-15	1.98e-13	1.97e-12	1.75e-11	136	320		12.7027
MYDGF	2.23e-39	26.5762		GO:0046390	ribose phosphate biosynthetic process		1.5e-15	1.99e-13	1.98e-12	1.77e-11	142	339		12.7022
AL390719.1	9.06e-41	26.5591		GO:0009165	nucleotide biosynthetic process		1.52e-15	2e-13	1.99e-12	1.8e-11	168	423		12.6998
MYL6B	1.24e-49	26.5563		GO:0006259	DNA metabolic process		1.81e-15	2.34e-13	2.33e-12	2.13e-11	355	1080		12.631
MTND4P12	1.87e-36	26.542		GO:0006325	chromatin organization		1.89e-15	2.42e-13	2.41e-12	2.23e-11	289	841		12.616
PPIAP22	3.59e-40	26.5348		GO:0072521	purine-containing compound metabolic process		2.54e-15	3.22e-13	3.21e-12	3e-11	224	614		12.4917
AC024293.1	1.96e-41	26.5333		GO:0072522	purine-containing compound biosynthetic process		2.82e-15	3.54e-13	3.52e-12	3.33e-11	141	338		12.451
AL009174.1	1.06e-42	26.5312		GO:0033365	protein localization to organelle		2.98e-15	3.7e-13	3.68e-12	3.51e-11	440	1400		12.432
GRK3	5.84e-38	26.5227		GO:0051726	regulation of cell cycle		3.05e-15	3.74e-13	3.72e-12	3.59e-11	412	1295		12.4272
AFDN	1.91e-39	26.5226		GO:0002275	myeloid cell activation involved in immune response		3.37e-15	4.09e-13	4.07e-12	3.97e-11	207	557		12.388
TUBB2B	3.82e-36	26.4975		GO:0006281	DNA repair		3.49e-15	4.2e-13	4.18e-12	4.12e-11	209	564		12.3766
EEF1A1P1	3.72e-40	26.4957		GO:0000280	nuclear division		4.07e-15	4.84e-13	4.82e-12	4.79e-11	401	1256		12.3152
ATP5MF	1.85e-39	26.4945		GO:0009260	ribonucleotide biosynthetic process		1.05e-14	1.23e-12	1.22e-11	1.23e-10	138	333		11.9119
S1PR1	2.76e-39	26.4917		GO:0001775	cell activation		1.05e-14	1.23e-12	1.22e-11	1.24e-10	479	1558		11.9119
TXNP1	7.98e-40	26.4915		GO:0006120	mitochondrial electron transport, NADH to ubiquinone		1.14e-14	1.32e-12	1.31e-11	1.34e-10	40	56		11.8807
PSMA1	2.33e-38	26.4795		GO:0010506	regulation of autophagy		1.17e-14	1.34e-12	1.33e-11	1.38e-10	141	343		11.8739
HSP90AA2P	5.88e-37	26.4767		GO:0045321	leukocyte activation		1.3e-14	1.47e-12	1.47e-11	1.53e-10	433	1385		11.8321
MYL6P1	1.66e-39	26.467		GO:0032984	protein-containing complex disassembly		1.44e-14	1.61e-12	1.6e-11	1.69e-10	168	432		11.7932
ATP5PD	1.67e-37	26.4592		GO:0044403	symbiotic process		2.6e-14	2.89e-12	2.88e-11	3.06e-10	304	911		11.5391
AC073861.1	9.06e-36	26.4563		GO:0043632	modification-dependent macromolecule catabolic process		3.35e-14	3.69e-12	3.68e-11	3.95e-10	232	655		11.4326
RPS13P2	2.48e-39	26.4554		GO:0002274	myeloid leukocyte activation		6.22e-14	6.79e-12	6.75e-11	7.33e-10	239	683		11.1683
AL450998.1	1.19e-37	26.4145		GO:0007346	regulation of mitotic cell cycle		8.34e-14	9.02e-12	8.98e-11	9.83e-10	247	713		11.0448
AC006511.3	9.78e-37	26.4143		GO:0019941	modification-dependent protein catabolic process		9.48e-14	1.02e-11	1.01e-10	1.12e-09	227	643		10.9931
PIN1	6.94e-44	26.4137		GO:0044419	interspecies interaction between organisms		1e-13	1.07e-11	1.06e-10	1.18e-09	315	960		10.9722
AC004453.1	2.3e-35	26.402		GO:1902600	proton transmembrane transport		1.23e-13	1.29e-11	1.29e-10	1.45e-09	118	278		10.8884
RPL14P1	1.77e-34	26.3977		GO:0016032	viral process		1.48e-13	1.54e-11	1.53e-10	1.74e-09	285	853		10.8125
GAS6	1.68e-35	26.3972		GO:0007007	inner mitochondrial membrane organization		1.93e-13	2e-11	1.99e-10	2.28e-09	35	48		10.6994
AP001324.1	2.64e-37	26.3907		GO:0120036	plasma membrane bounded cell projection organization		2.17e-13	2.23e-11	2.22e-10	2.56e-09	532	1789		10.6525
SYNPO	1.34e-39	26.3861		GO:0006511	ubiquitin-dependent protein catabolic process		2.2e-13	2.24e-11	2.23e-10	2.6e-09	224	637		10.6503
CREBL2	8.02e-38	26.3849		GO:0009896	positive regulation of catabolic process		3.75e-13	3.78e-11	3.76e-10	4.42e-09	173	463		10.423
FAUP1	6.64e-39	26.3762		GO:0006839	mitochondrial transport		6.26e-13	6.25e-11	6.22e-10	7.37e-09	115	274		10.2043
AP001024.1	5.84e-38	26.359		GO:0030030	cell projection organization		6.67e-13	6.61e-11	6.57e-10	7.86e-09	539	1827		10.1801
SELENOT	9.66e-38	26.3438		GO:0007033	vacuole organization		9.02e-13	8.86e-11	8.81e-10	1.06e-08	81	171		10.0528
ATP5F1D	4.05e-34	26.3339		GO:1901137	carbohydrate derivative biosynthetic process		1.02e-12	9.89e-11	9.84e-10	1.2e-08	275	829		10.0048
STXBP5	9.57e-38	26.3333		GO:0031331	positive regulation of cellular catabolic process		1.04e-12	1e-10	9.97e-10	1.22e-08	150	390		9.99913
CIAO2B	1.3e-33	26.3275		GO:0043254	regulation of protein-containing complex assembly		1.07e-12	1.02e-10	1.02e-09	1.26e-08	178	485		9.99055
FTH1P10	5.03e-30	26.3247		GO:0006979	response to oxidative stress		1.4e-12	1.33e-10	1.32e-09	1.65e-08	184	507		9.87648
NOP53	9.14e-34	26.3082		GO:0031400	negative regulation of protein modification process		1.84e-12	1.74e-10	1.73e-09	2.17e-08	233	681		9.75995
MBOAT2	1.5e-34	26.2828		GO:0051640	organelle localization		2.07e-12	1.94e-10	1.93e-09	2.44e-08	305	944		9.71265
SELENOM	6.47e-34	26.2752		GO:0007034	vacuolar transport		2.15e-12	2e-10	1.99e-09	2.54e-08	72	147		9.69919
HSP90AB3P	2.21e-34	26.266		GO:0030031	cell projection assembly		2.86e-12	2.64e-10	2.62e-09	3.37e-08	247	734		9.57922
RPS23P8	2.13e-34	26.2633		GO:0120031	plasma membrane bounded cell projection assembly		3.07e-12	2.81e-10	2.79e-09	3.62e-08	243	720		9.55207
AC103591.3	7.19e-34	26.2619		GO:0032981	mitochondrial respiratory chain complex I assembly		3.37e-12	3.04e-10	3.02e-09	3.98e-08	41	65		9.51784
TAP2	1.91e-32	26.2511		GO:0010257	NADH dehydrogenase complex assembly		3.37e-12	3.04e-10	3.02e-09	3.98e-08	41	65		9.51784
SARAF	1.24e-29	26.2467		GO:0045055	regulated exocytosis		3.41e-12	3.05e-10	3.03e-09	4.02e-08	275	837		9.51613
HLA-H	1.48e-34	26.2337		GO:0044255	cellular lipid metabolic process		4.06e-12	3.6e-10	3.58e-09	4.78e-08	350	1117		9.44406
RPS11P5	2.25e-33	26.2189		GO:0051248	negative regulation of protein metabolic process		4.54e-12	3.99e-10	3.97e-09	5.35e-08	392	1277		9.39914
ACHE	3.73e-31	26.2109		GO:0018205	peptidyl-lysine modification		4.64e-12	4.05e-10	4.03e-09	5.47e-08	159	427		9.39265
ATP5PO	8.17e-34	26.2101		GO:0044087	regulation of cellular component biogenesis		5.15e-12	4.46e-10	4.44e-09	6.07e-08	329	1040		9.35028
FADS2	1.67e-30	26.2017		GO:0044772	mitotic cell cycle phase transition		8.34e-12	7.18e-10	7.14e-09	9.83e-08	214	622		9.14406
COMMD7	3.16e-38	26.191		GO:0051656	establishment of organelle localization		1.01e-11	8.63e-10	8.59e-09	1.19e-07	264	804		9.06399
MTCO1P12	2.22e-31	26.1735		GO:0007006	mitochondrial membrane organization		1.03e-11	8.71e-10	8.67e-09	1.21e-07	70	145		9.05993
TPRG1L	3.64e-28	26.1726		GO:0016482	cytosolic transport		1.21e-11	1.02e-09	1.02e-08	1.43e-07	77	166		8.99097
EEF1A1P8	4.93e-34	26.1677		GO:0042407	cristae formation		1.27e-11	1.06e-09	1.05e-08	1.49e-07	26	33		8.9751
CLCN7	5.41e-32	26.153		GO:0000226	microtubule cytoskeleton organization		1.28e-11	1.06e-09	1.05e-08	1.5e-07	275	846		8.9751
AL031727.1	6.9e-31	26.1108		GO:1901990	regulation of mitotic cell cycle phase transition		1.37e-11	1.13e-09	1.13e-08	1.62e-07	170	470		8.94692
RPS27AP12	3.37e-33	26.1055		GO:0010498	proteasomal protein catabolic process		1.72e-11	1.41e-09	1.4e-08	2.03e-07	176	492		8.85109
ADAP1	1.37e-28	26.105		GO:0006650	glycerophospholipid metabolic process		2.03e-11	1.65e-09	1.64e-08	2.39e-07	139	366		8.78252
EEF1A1P13	3.48e-32	26.0971		GO:0008654	phospholipid biosynthetic process		2.28e-11	1.84e-09	1.83e-08	2.69e-07	111	274		8.73471
SRSF10	1.8e-28	26.0963		GO:1903827	regulation of cellular protein localization		2.37e-11	1.9e-09	1.89e-08	2.79e-07	212	621		8.72125
TBC1D9	2.28e-33	26.0907		GO:0006892	post-Golgi vesicle-mediated transport		2.63e-11	2.09e-09	2.08e-08	3.09e-07	58	113		8.67965
CRIP1P4	6.42e-35	26.0882		GO:0006644	phospholipid metabolic process		3.48e-11	2.75e-09	2.74e-08	4.1e-07	162	447		8.56019
HLA-L	2.41e-28	26.0761		GO:0070925	organelle assembly		5.12e-11	4.02e-09	4e-08	6.03e-07	296	934		8.39577
ADGRD1	1.27e-28	26.0755		GO:0045185	maintenance of protein location		5.25e-11	4.1e-09	4.08e-08	6.19e-07	61	123		8.38753
ELOC	1.73e-31	26.0734		GO:0007264	small GTPase mediated signal transduction		5.68e-11	4.39e-09	4.37e-08	6.7e-07	203	594		8.35773
STMP1	2.5e-28	26.0727		GO:0032880	regulation of protein localization		5.7e-11	4.39e-09	4.37e-08	6.71e-07	363	1188		8.35773
AC020916.1	1.23e-28	26.0693		GO:0032940	secretion by cell		7.1e-11	5.43e-09	5.41e-08	8.37e-07	490	1682		8.26496
SELENOF	3.14e-29	26.0691		GO:0006508	proteolysis		7.37e-11	5.6e-09	5.57e-08	8.68e-07	549	1915		8.25181
CCDC64	3.87e-28	26.0666		GO:0044770	cell cycle phase transition		7.82e-11	5.91e-09	5.88e-08	9.22e-07	223	668		8.22856
SELENOW	1.41e-29	26.0593		GO:1903008	organelle disassembly		9.49e-11	7.12e-09	7.09e-08	1.12e-06	57	113		8.14752
GPAT4	2.74e-29	26.0539		GO:0045786	negative regulation of cell cycle		1.03e-10	7.65e-09	7.61e-08	1.21e-06	225	677		8.11662
GRIN1	4.69e-30	26.051		GO:0031570	DNA integrity checkpoint		1.51e-10	1.12e-08	1.12e-07	1.78e-06	74	164		7.95078
CASP7	1.01e-35	26.0494		GO:0000077	DNA damage checkpoint		1.53e-10	1.13e-08	1.12e-07	1.8e-06	70	152		7.94808
FTH1P11	1.91e-25	26.048		GO:1901987	regulation of cell cycle phase transition		1.74e-10	1.28e-08	1.27e-07	2.06e-06	177	508		7.89381
AC008677.2	1.57e-33	26.0474		GO:0018394	peptidyl-lysine acetylation		1.77e-10	1.29e-08	1.28e-07	2.08e-06	82	189		7.8911
BATF	9.57e-23	26.0455		GO:0032269	negative regulation of cellular protein metabolic process		1.82e-10	1.31e-08	1.31e-07	2.14e-06	364	1202		7.8814
ANKRD33B	3.67e-29	26.0308		GO:0060341	regulation of cellular localization		2.58e-10	1.85e-08	1.84e-07	3.04e-06	326	1060		7.73306
SELENOH	7.63e-27	26.0283		GO:0043543	protein acylation		2.59e-10	1.85e-08	1.84e-07	3.05e-06	106	267		7.73306
CALCRL	9.05e-31	26.021		GO:0030258	lipid modification		3.03e-10	2.15e-08	2.14e-07	3.57e-06	117	304		7.66756
RPS28P7	1.28e-31	26.0071		GO:0000045	autophagosome assembly		3.09e-10	2.18e-08	2.17e-07	3.64e-06	50	96		7.66134
OTULIN	8.54e-30	26.0041		GO:0007265	Ras protein signal transduction		3.78e-10	2.65e-08	2.64e-07	4.45e-06	167	477		7.57659
RPS2P5	2.4e-30	26.0028		GO:0000075	cell cycle checkpoint		4.1e-10	2.86e-08	2.84e-07	4.83e-06	95	233		7.54424
CSNK1G3	9.17e-33	26.0008		GO:0032386	regulation of intracellular transport		4.78e-10	3.32e-08	3.3e-07	5.64e-06	142	391		7.47952
BLVRA	4.71e-32	25.9944		GO:0010564	regulation of cell cycle process		4.84e-10	3.34e-08	3.32e-07	5.7e-06	266	839		7.4769
PLCB3	1.96e-25	25.9909		GO:0051338	regulation of transferase activity		5.29e-10	3.62e-08	3.6e-07	6.23e-06	332	1089
RPL24P4	3.96e-29	25.9802		GO:1905037	autophagosome organization		5.49e-10	3.74e-08	3.72e-07	6.47e-06	51	100
TRIP4	8.3e-26	25.9595		GO:0046474	glycerophospholipid biosynthetic process		6.08e-10	4.12e-08	4.1e-07	7.16e-06	93	228
CCL17	7.62e-21	25.9527		GO:0051650	establishment of vesicle localization		6.38e-10	4.3e-08	4.28e-07	7.52e-06	195	580
ATP5F1A	2.18e-28	25.9493		GO:0043624	cellular protein complex disassembly		6.59e-10	4.41e-08	4.39e-07	7.77e-06	96	238
RASSF3	6.28e-30	25.9485		GO:0006629	lipid metabolic process		7.3e-10	4.86e-08	4.84e-07	8.61e-06	430	1471
RPS29P5	7.61e-30	25.9456		GO:0051247	positive regulation of protein metabolic process		7.69e-10	5.09e-08	5.07e-07	9.06e-06	534	1882
CIAO2A	7.48e-25	25.9409		GO:0097190	apoptotic signaling pathway		8.3e-10	5.46e-08	5.44e-07	9.78e-06	219	669
PTMAP5	5.66e-29	25.9381		GO:0006473	protein acetylation		9.01e-10	5.9e-08	5.87e-07	1.06e-05	91	223
AC007991.2	5.19e-28	25.9296		GO:0043549	regulation of kinase activity		1.2e-09	7.78e-08	7.74e-07	1.41e-05	301	978
POU2F1	1.17e-27	25.9235		GO:1902903	regulation of supramolecular fiber organization		1.25e-09	8.1e-08	8.06e-07	1.48e-05	138	382
AP005431.1	8.42e-27	25.9189		GO:0006661	phosphatidylinositol biosynthetic process		1.28e-09	8.22e-08	8.18e-07	1.5e-05	59	125
TBC1D13	8.85e-28	25.9131		GO:0051648	vesicle localization		1.3e-09	8.3e-08	8.26e-07	1.53e-05	199	599
BICDL1	9.51e-29	25.9116		GO:0006475	internal protein amino acid acetylation		1.33e-09	8.45e-08	8.41e-07	1.56e-05	78	183
ZDHHC18	6.4e-35	25.9094		GO:0000302	response to reactive oxygen species		1.34e-09	8.46e-08	8.42e-07	1.57e-05	104	267
ATP5F1C	3.04e-27	25.9087		GO:0140352	export from cell		1.4e-09	8.8e-08	8.76e-07	1.65e-05	494	1730
RPS7P1	4.57e-28	25.9084		GO:0051258	protein polymerization		1.42e-09	8.88e-08	8.83e-07	1.67e-05	115	304
PREX1	1.18e-31	25.908		GO:0007017	microtubule-based process		1.43e-09	8.9e-08	8.86e-07	1.68e-05	325	1071
RPL41P2	6.71e-29	25.8909		GO:1902115	regulation of organelle assembly		1.45e-09	8.96e-08	8.92e-07	1.7e-05	96	241
BUD23	1.57e-26	25.8856		GO:0016241	regulation of macroautophagy		1.49e-09	9.2e-08	9.15e-07	1.76e-05	75	174
AL050331.1	4.4e-26	25.8807		GO:0051301	cell division		1.56e-09	9.54e-08	9.5e-07	1.84e-05	233	725
SAMD9L	1.47e-28	25.8664		GO:0043161	proteasome-mediated ubiquitin-dependent protein catabolic process		1.56e-09	9.54e-08	9.5e-07	1.84e-05	152	432
LRRC75A-AS1	3.65e-26	25.8538		GO:0046777	protein autophosphorylation		1.67e-09	1.02e-07	1.01e-06	1.97e-05	101	258
LSM8	4.43e-26	25.8515		GO:0010389	regulation of G2/M transition of mitotic cell cycle		1.69e-09	1.02e-07	1.01e-06	1.99e-05	85	206
CYP27A1	5.67e-28	25.8467		GO:0002520	immune system development		1.84e-09	1.11e-07	1.1e-06	2.17e-05	339	1127
MYL6P2	2.5e-27	25.8443		GO:0033044	regulation of chromosome organization		1.85e-09	1.11e-07	1.1e-06	2.19e-05	138	384
MTCO2P22	2.37e-25	25.8338		GO:0010508	positive regulation of autophagy		1.9e-09	1.13e-07	1.12e-06	2.24e-05	60	129
RAC1P4	2.61e-27	25.8306		GO:0034599	cellular response to oxidative stress		1.94e-09	1.15e-07	1.15e-06	2.29e-05	124	336
AC093809.1	1.38e-23	25.8284		GO:0018393	internal peptidyl-lysine acetylation		1.96e-09	1.15e-07	1.15e-06	2.3e-05	76	178
SNU13	3.7e-24	25.826
SP110	1.93e-24	25.818
RPL26P19	7.05e-26	25.8178
NDUFB8	1.33e-27	25.8075
PCGF3	1.39e-26	25.8068
SNRNP35	1.78e-28	25.8035
RPL21P116	1.64e-27	25.8021
AXIN2	1.6e-31	25.7827
ECPAS	3.5e-26	25.7741
RPS6P25	7.26e-24	25.7737
RFLNB	2.1e-24	25.7693
RPL10P3	2.45e-27	25.7665
DCT	3.61e-13	25.7645
JAK3	2.28e-24	25.7616
AC246787.1	9.74e-27	25.7606
AC113367.1	3.47e-25	25.7544
RPS2P7	2.3e-25	25.7487
RPL30P4	2.89e-23	25.7473
AC116533.1	1.99e-24	25.739
ENPP4	3.78e-25	25.7236
PPP1R21	1.76e-24	25.7219
AL161909.1	6.33e-25	25.716
IDS	1.59e-23	25.7159
PC	1.94e-26	25.7143
DCK	1.48e-28	25.7124
CNP	6.01e-26	25.705
NMRK1	5.42e-28	25.7027
RPL24P8	5.11e-24	25.6989
PDLIM3	1.03e-22	25.6966
CCL5	1.41e-13	25.696
RRAS	8.44e-28	25.6933
AC243960.2	4.03e-26	25.6894
AC008105.3	1.23e-23	25.6865
RSRP1	2.37e-20	25.6835
CD2	1.54e-15	25.68
RPL34P31	2.84e-25	25.6765
RPS19P3	1.32e-25	25.668
ABCA3	4.51e-22	25.663
SMARCA1	1.34e-25	25.6607
NSD3	4.73e-23	25.6548
AL080243.2	3.13e-23	25.6503
PLEKHG1	1.84e-25	25.6479
AC007688.1	2.23e-23	25.6368
AC132942.1	6.99e-26	25.6347
EYA4	4.51e-22	25.6343
SPAG16	6.12e-25	25.6276
ADAP2	3.72e-25	25.6255
NRDC	2.64e-22	25.6239
NHSL2	4.52e-23	25.6236
AC021074.1	3.33e-24	25.6137
TENT4A	4.14e-20	25.6116
AC131235.1	2.08e-20	25.6079
MESD	1.57e-23	25.6059
RNF125	5.51e-16	25.6049
RPS3AP49	5.52e-25	25.5997
RPS4XP22	5.86e-22	25.5913
CELSR1	1.21e-25	25.5908
DNTTIP1	2.47e-29	25.585
RTF2	2.49e-23	25.5832
RPLP1P6	1.4e-23	25.5809
ECE1	1.31e-27	25.5773
TMEM131L	2.17e-21	25.5771
RPS15AP1	2.67e-22	25.5771
RPL6P27	1.02e-21	25.576
BX248409.1	1.01e-22	25.5663
MRPS18C	6.62e-25	25.5531
UBD	7.29e-21	25.5505
RTRAF	4.64e-23	25.5482
ZBTB7B	2.75e-19	25.5422
RPL21P40	2.1e-24	25.542
C1orf115	5.06e-26	25.5354
ARRDC1	7.12e-24	25.5308
APOBEC3C	3.85e-28	25.5266
GCSAM	1.72e-25	25.5243
FTH1P16	1.49e-19	25.5164
CYBRD1	6.01e-25	25.5085
EEF1A1P19	1.24e-24	25.5055
F11R	2.33e-21	25.5048
PCMTD2	1.49e-21	25.5031
RPL37P6	2.46e-23	25.5023
ABTB1	1.07e-22	25.4946
RPS3AP26	1.1e-22	25.49
GBP2	2.5e-19	25.4838
RPS21P4	7.51e-22	25.4808
AAK1	2.4e-20	25.4802
AC023232.1	5.2e-22	25.4801
NACA3P	1.11e-22	25.4738
AL049714.1	5.76e-22	25.4712
APOL1	2.16e-24	25.4674
AL353662.2	7.23e-22	25.4669
CBR3	3.76e-24	25.4651
AL365440.1	7.98e-20	25.4593
UBBP1	4.81e-22	25.4539
ERAP2	2.49e-21	25.4534
SINHCAF	6.71e-21	25.4421
AC136632.1	9.7e-21	25.4358
UBA52P5	5.4e-22	25.43
ATP5IF1	2.28e-20	25.4276
RPS2P46	4.61e-22	25.4258
EIF1P3	4.54e-23	25.4252
HAGHL	1.33e-18	25.425
AL109741.2	2.31e-23	25.4249
H2AFZP3	1.94e-22	25.4233
MAPK14	4.84e-21	25.4167
AC106820.1	2.2e-21	25.4136
PNKP	9.22e-23	25.4067
RAB5IF	2.8e-20	25.4056
CD3D	1.66e-14	25.4003
EEF1A1P11	9.74e-21	25.3909
RPL13P2	8.23e-20	25.3853
KATNAL1	2.5e-21	25.3804
AP000902.1	4.38e-18	25.3782
RPLP0P6	5.03e-20	25.3717
CCDC186	2.37e-18	25.3692
TNFSF13B	9.69e-21	25.3643
AC115223.1	3.38e-19	25.3636
HES6	1.39e-22	25.3632
ETS1	5.65e-17	25.3486
FO393411.1	4.71e-21	25.3467
TNFAIP8L3	1.27e-18	25.3436
EML2	9.5e-23	25.3331
MCRIP1	1.36e-19	25.3325
RPL10P5	2.34e-20	25.3296
AL122020.1	4.98e-19	25.3271
CCDC71L	8.28e-18	25.3263
NFU1	1.43e-23	25.324
KDM3B	2.59e-21	25.3209
NCBP3	1.75e-17	25.3204
AC098591.2	1.11e-17	25.3203
NME2	2.1e-18	25.3181
EEF1A1P5	2.88e-21	25.3164
REX1BD	3.33e-19	25.3156
CD70	2.01e-24	25.3132
ZSCAN2	7.86e-19	25.3126
TIMELESS	2.36e-18	25.3092
MTA3	9.71e-20	25.3071
PGGHG	4.28e-18	25.3045
ACP2	5.1e-22	25.3018
LINC01588	8.22e-17	25.2998
ZER1	9.62e-21	25.2984
ATG4D	9.81e-16	25.2981
RTL8C	2.74e-18	25.2942
AC020898.1	1e-19	25.2851
PPIAP35	6.17e-18	25.2787
RPL21P18	8.22e-21	25.2778
AL365357.1	9.01e-19	25.2736
KDM7A	2.06e-19	25.2693
SLC37A1	6.25e-19	25.2623
RPL13AP6	5.17e-20	25.2621
NRBP2	4.39e-18	25.261
SMIM10L1	6.33e-19	25.2568
RPS6KA1	1.07e-19	25.2536
UNC119	5.76e-22	25.2535
AC004386.1	1.52e-17	25.2489
NORAD	1.25e-17	25.2479
HIST1H2BD	3.75e-18	25.2477
RPL34P18	6.18e-18	25.2424
ZMYND8	1e-22	25.2418
RPL12P13	1.92e-18	25.2371
MYD88	1.47e-17	25.2364
BCOR	2.01e-18	25.2329
P2RY8	1.78e-20	25.2326
ARMH3	2.03e-18	25.224
EPHB3	2.84e-16	25.2179
FABP5	2.11e-21	25.2178
MORF4L1P1	6.32e-19	25.2166
GBP1	1.1e-17	25.2153
RPL21P10	8.73e-20	25.2102
AC090515.1	1.17e-19	25.2093
AL512599.1	2.94e-17	25.1973
AMDHD2	1.89e-19	25.1929
RPL21P131	1.33e-20	25.1923
AL592295.1	9.94e-19	25.1886
TECPR1	1.89e-16	25.188
SIGIRR	5.45e-20	25.1871
NECTIN2	8.69e-17	25.1831
RPS27AP19	1.28e-19	25.1793
RPL21P2	4.32e-19	25.1695
ANKRD44	3.49e-19	25.1671
NPM1P27	6.61e-18	25.1656
PARP10	6.37e-19	25.1643
SORT1	2.56e-18	25.1598
RPL21P75	1.23e-18	25.1516
AL512430.3	1.73e-19	25.1421
NCF1	2.67e-21	25.1406
SUB1P3	5.38e-18	25.1391
TAZ	9.85e-18	25.1327
RPL7AP6	6.51e-19	25.125
RPL7P9	1.41e-16	25.1239
RPL3P2	3.59e-16	25.1149
AL391219.1	3.8e-19	25.1116
AC008026.1	2.05e-18	25.1112
DCAF15	8.07e-15	25.1092
MED24	1.96e-19	25.104
CRIP1P2	4.92e-19	25.0994
CTC1	7.37e-18	25.0955
EZH1	2.18e-17	25.0946
EPOP	1.25e-16	25.0869
RPS12P26	1.84e-17	25.0807
RPL13AP7	3.48e-17	25.0777
PDIA3P1	1.81e-15	25.0762
CAPN12	2.56e-18	25.0753
AC078817.1	1.18e-15	25.0698
RAVER1	2.07e-14	25.0674
FTH1P20	9.43e-15	25.0673
AL078604.1	1.54e-18	25.0575
IGFBP7	2.89e-12	25.0532
NRDE2	1.13e-15	25.0499
RPS8P3	3.19e-16	25.0497
RP11-44K6.2	5.56e-19	25.0484
EEF1A1P38	2.84e-18	25.0455
ARHGAP35	6.07e-15	25.0414
AC026462.1	2.24e-17	25.0385
RPL7P32	3.96e-16	25.036
CTDSP2	8.81e-16	25.0351
GRK2	2.82e-14	25.0246
CNPY3	8.16e-17	25.0225
CLIC3	1.57e-14	25.0183
GPNMB	9.48e-13	25.0154
RPL13AP20	1.85e-17	25.0147
DCAF8	4.89e-15	25.0134
FAM214A	2.63e-12	25.0116
C14orf80	1.66e-15	25.0092
SAC3D1	2.27e-16	25.008
AC023906.1	5.15e-19	25.0042
PYGO2	7.35e-14	24.9983
GATSL3	2.32e-13	24.9979
ZC3H6	2.51e-15	24.9961
SERGEF	1.3e-13	24.9955
SQOR	7.26e-14	24.9897
AC008038.1	5.18e-17	24.9855
LUC7L2	1.39e-13	24.9839
RPS18P12	1.31e-14	24.9836
NAP1L1P1	1.62e-17	24.9835
RPL7P23	2.06e-16	24.9803
INTS11	1.06e-14	24.98
TENT5A	2.47e-15	24.9796
C6orf1	2.51e-15	24.9746
NID1	5.14e-16	24.9706
PSMA3-AS1	1.96e-14	24.9681
FAAP20	4.59e-16	24.9672
EEF1A1P10	2.52e-17	24.9611
RPL12P12	2.27e-16	24.9596
ANKRD13D	1.45e-15	24.9558
AL391261.3	4.08e-13	24.9514
AL139095.2	3.46e-14	24.945
FOXP4	4.21e-14	24.9402
LZTR1	2.05e-16	24.9394
HIKESHI	4.73e-15	24.9375
AC044849.1	6.56e-15	24.9325
AC010422.3	6.73e-15	24.9322
MRPL42	6.01e-16	24.9319
AC103988.1	3.17e-15	24.9315
CLU	1.55e-14	24.9255
EEF1A1P12	3.52e-17	24.9226
AC090589.1	6.93e-17	24.9203
ACTBP2	2.4e-14	24.9179
AC007685.1	5.94e-17	24.9051
TRBC1	2.1e-10	24.9024
RPS27AP2	1.78e-17	24.8998
WAPL	2.32e-14	24.8996
SYK	1.26e-17	24.8989
AC084824.1	4.72e-16	24.8981
PI4K2A	2.36e-15	24.8957
AC004847.1	1.61e-14	24.8953
ICE1	1.84e-15	24.8932
NMT2	5.65e-16	24.8929
RPL11P3	1.33e-14	24.8893
ZNF362	7.57e-14	24.8886
NBDY	7.58e-15	24.8863
RPL9P3	8.85e-16	24.885
GEMIN7	7.18e-19	24.8809
PPP4R3A	3.94e-13	24.8803
EEF1A1P16	2.38e-17	24.8765
RPL37P2	1.41e-15	24.8756
ALPK3	5.64e-12	24.8752
SHTN1	5.23e-14	24.8752
TRAC	2.06e-10	24.875
CCDC112	8.88e-15	24.8733
TPT1P9	3.67e-15	24.8706
RPL34P27	1.92e-16	24.8691
ICAM4	1.5e-16	24.8677
FTH1P2	8.71e-13	24.8625
AK3	7.2e-18	24.8612
EHHADH	2.51e-11	24.8592
NOS1	8.02e-16	24.8486
MT-TY	1.04e-12	24.8467
GIT2	3.53e-12	24.8408
RPS20P14	6.07e-15	24.8323
RPL21P17	1.26e-15	24.8307
DLGAP1-AS1	2.56e-16	24.8301
TMSB4XP1	1.93e-16	24.8298
AC006445.2	7.96e-16	24.8286
PKN3	7.81e-14	24.8281
EEF1A1P9	8.69e-15	24.8265
AC020899.1	3.55e-15	24.8229
RPS14P8	6.32e-15	24.8215
AC126389.1	2.11e-14	24.8163
SLC1A4	4.26e-15	24.8153
AC007683.1	2.99e-14	24.8153
SZT2	3.95e-14	24.8145
PKN1	4.48e-13	24.8132
CAPS	8.51e-12	24.8098
ZNF592	6.25e-17	24.8065
ZNF680	7.71e-11	24.806
AC024940.2	2.01e-13	24.8056
AC007537.1	2.54e-15	24.8043
AC069218.1	2.68e-15	24.8019
AL357055.1	6.7e-16	24.8017
RPL22P2	1.84e-15	24.8002
AC022034.2	1.09e-14	24.7979
GIPC3	8.82e-13	24.7971
AK8	3.68e-15	24.7964
BET1L	1.04e-12	24.7962
MT-TH	1.66e-12	24.7948
SNX7	1.68e-12	24.7947
ACVR1	5.78e-18	24.7935
RAB29	2.01e-13	24.7921
RPRD2	6.67e-13	24.7904
ANXA2P3	1.6e-17	24.7892
AC007969.1	1.87e-14	24.7882
AC093142.1	4.33e-15	24.7839
C2orf72	1.84e-13	24.7826
AL161787.1	5.32e-14	24.7782
KMT5B	6.89e-15	24.7772
TXNP2	1.88e-14	24.7767
RAC1P5	5.16e-13	24.7762
DDX3Y	1.17e-12	24.77
RPS20P10	4.8e-15	24.7664
NDUFAF8	1.27e-13	24.7659
CFAP97	4.91e-13	24.7624
RP11-297H3.3	1.26e-06	24.7574
UXS1	2.78e-14	24.7557
PNRC2	2.76e-14	24.7534
MTND4P35	5.43e-12	24.7522
C1orf159	3.75e-13	24.7518
UFD1	1.18e-12	24.7497
MYL4	1.65e-14	24.7489
HDGFL3	1.12e-14	24.7481
DROSHA	1.09e-13	24.7469
AL355472.1	7.1e-14	24.7453
SLC30A6	1.1e-11	24.7441
WDFY4	4.06e-14	24.7434
AC131212.3	1.02e-11	24.7427
TMSB10P2	2.2e-14	24.7402
GIPC1	8.14e-13	24.7394
FAM210B	3.14e-17	24.7385
NOL3	1.54e-18	24.7378
RPS8P4	6.88e-15	24.7361
C9orf72	3.93e-14	24.7345
AL354707.3	2.51e-14	24.733
PLCD3	6.94e-11	24.7313
AC005912.1	3.28e-14	24.7308
RPL22P1	2.35e-15	24.7274
RPL10P13	7.74e-14	24.7254
CLASP1	3.38e-12	24.7253
SNHG25	8.6e-12	24.7222
COG5	1.01e-13	24.7181
RPL10P15	4.28e-12	24.7176
CNOT9	3.4e-14	24.7163
SLC25A43	1.93e-14	24.7123
JAML	1.07e-09	24.7111
MAN2B2	9.18e-16	24.7086
AC127024.1	1.34e-13	24.7039
AC098614.1	7.22e-15	24.7006
TTN-AS1	6.59e-15	24.6981
XYLT2	2.09e-11	24.6938
AL139100.1	4.17e-14	24.6922
NAP1L1P3	1.06e-14	24.6849
AKIP1	1.05e-15	24.6805
CAVIN3	1.15e-12	24.6788
EHMT2	6.03e-15	24.6773
JKAMP	4.42e-16	24.6773
AL035078.1	1.79e-12	24.6753
PABPC1P4	2.17e-12	24.6735
HEIH	1.24e-10	24.672
ATP5F1EP2	7.64e-14	24.6719
PRXL2C	1.16e-12	24.6712
TECPR2	3.82e-12	24.6697
PUM3	1.45e-12	24.666
SPEF2	1.83e-13	24.666
AL031985.2	7.86e-13	24.6654
SRD5A3	8.09e-13	24.6647
AL049597.1	1.2e-14	24.664
SMG6	2.33e-15	24.6596
DHRS13	1.29e-12	24.6558
GABBR1	5.66e-12	24.6518
SNX18	3.84e-11	24.6518
NSMCE3	6.1e-12	24.6516
MRTFA	2.36e-11	24.6508
AC074085.2	3.24e-12	24.6499
SMCR8	1.47e-10	24.6496
SHC1	5.78e-13	24.6458
SMIM26	7.45e-12	24.6457
AL024509.2	4.54e-14	24.6442
PPIAP26	5.59e-14	24.6398
NEDD1	2.65e-14	24.6375
NME2P1	2.41e-12	24.6329
UQCC3	9.55e-13	24.6326
NEK9	2.69e-13	24.6318
RPL21P1	1.62e-12	24.6317
PPIAP74	3.29e-14	24.6302
HDAC5	1.33e-14	24.6297
RCSD1	1.34e-15	24.6257
EEF1A1P24	7.93e-14	24.6248
FTH1P23	1.43e-13	24.622
SULF2	5.33e-12	24.6218
AC108114.1	5.39e-13	24.621
MLLT11	4.49e-14	24.6207
AC021723.1	8.1e-13	24.6187
LINC-PINT	2.08e-11	24.6149
LRRC61	2.06e-12	24.6148
PRELID3B	4.39e-12	24.6137
RCBTB1	4.17e-13	24.6119
AHSA2P	6.74e-12	24.6118
HNRNPA1P48	7.97e-14	24.6109
FTH1P7	7.04e-12	24.6102
RPS27P21	3.12e-13	24.6095
AFG3L1P	2.75e-12	24.6086
CUL9	3.51e-14	24.6081
RPL7P47	4.65e-13	24.6078
AL355032.1	2.19e-12	24.6076
RPLP0P2	1.41e-13	24.6005
FTH1P12	1.87e-10	24.5988
RPL34P26	6.55e-14	24.5975
AC078991.1	1.32e-12	24.5961
CSTF1	4.15e-12	24.5953
FTH1P3	6.36e-12	24.5951
EEF1DP1	7.9e-11	24.5931
MTMR12	1.15e-14	24.592
RPS15AP38	1.52e-11	24.5912
MIA2	8.82e-12	24.59
CASZ1	8.94e-13	24.5884
OTUD6B-AS1	4.9e-12	24.5876
CENPX	2.56e-11	24.5864
SSBP4	9.74e-14	24.5819
TGFBR2	1.56e-10	24.5809
RPL10AP6	2.59e-12	24.5785
MRPL57	4.84e-13	24.5751
RPL4P4	1.6e-13	24.5727
EIF2S2P4	3.74e-12	24.5727
NAPRT	9.98e-11	24.572
RPL24P2	4.76e-12	24.5699
SLC2A4RG	2.84e-13	24.5671
CRAMP1	1.21e-11	24.5659
TMEM63B	4.22e-12	24.5611
ARID3B	2.24e-11	24.561
RPL21P4	5.55e-12	24.5572
FTH1P8	1.41e-10	24.5518
MSLN	1.04e-14	24.5518
FTH1P4	1.09e-11	24.5486
CD3G	2.25e-08	24.5461
FECH	3.7e-13	24.5452
PLPP1	7.63e-13	24.5451
CD96	2.13e-08	24.5429
NIPSNAP2	8.95e-11	24.5424
RIC1	5.99e-12	24.5416
AC007686.1	1.05e-12	24.5397
PARP8	4.55e-10	24.5351
AL049873.1	3.01e-11	24.5337
MMP24OS	2.19e-12	24.5334
RPL37AP8	1.87e-13	24.5295
FGD5	2.28e-11	24.528
RPL21P91	4.32e-14	24.5274
TTC31	9.11e-11	24.5246
MIR29B2CHG	8.28e-11	24.5224
RIPOR1	1.28e-12	24.5218
ATG101	4.83e-11	24.5216
RPL21P106	1.93e-13	24.5198
RBM8B	1.95e-12	24.5182
CD8A	1.22e-08	24.5165
RPL21P93	4.73e-12	24.5139
RPL12P33	1.18e-13	24.5115
AC009413.1	1.34e-10	24.5105
MTREX	4.74e-11	24.5096
RP11-525A16.4	7.67e-12	24.5086
AL158156.1	1.25e-13	24.5074
NAA40	7.59e-13	24.5051
B4GALNT1	2.82e-11	24.5046
POLRMT	6.09e-11	24.5032
CROCCP2	7.62e-15	24.5029
PPARA	5.8e-13	24.5016
CPT1B	5.35e-10	24.4997
ATP5MGP3	5.69e-12	24.4975
SRPRA	3.83e-11	24.4907
PAXX	2.27e-11	24.4877
AC026401.3	8.31e-11	24.4876
RP11-429J17.2	1.95e-09	24.4812
RAB11FIP4	8.17e-10	24.4808
RASSF7	6.7e-11	24.4792
AC023424.2	4.74e-14	24.4783
SMYD4	3.85e-11	24.4782
MT1X	7.19e-14	24.478
C3orf18	7.14e-10	24.4774
PECR	3.77e-14	24.4765
PSME2P2	1.41e-11	24.4762
AC107398.1	1.07e-12	24.4746
RPL12P10	5.41e-11	24.4728
PTPRO	4.45e-12	24.4719
GCN1	7.54e-12	24.4719
SLC4A2	1.9e-13	24.4699
AC145285.1	6.86e-11	24.4695
CARHSP1	2.17e-11	24.4693
TEDC1	3.19e-10	24.4667
TSPYL5	1.69e-15	24.4651
RPL15P14	1.05e-11	24.4644
TPT1P4	1.6e-11	24.4603
AC005165.2	1.56e-13	24.4573
MRTFB	1.38e-11	24.4543
CARD19	4.07e-11	24.4543
ICAM5	2.07e-13	24.4516
FLYWCH1	4.02e-11	24.4508
TANGO2	9.54e-14	24.4506
RPL21P42	4.98e-14	24.4506
TMBIM4	1.31e-09	24.4491
TSPAN14	7.39e-11	24.4482
AC011979.1	4.76e-13	24.4446
PPP4R3B	1.54e-11	24.4389
ING4	3.23e-12	24.4345
POLI	1.49e-12	24.4322
AC135178.6	3.43e-12	24.4317
UBL5P2	1.24e-11	24.4309
RPS19P7	3.57e-12	24.4307
RPL14P3	5.22e-11	24.4282
RPL21P3	1.65e-12	24.4211
IDE	2.84e-11	24.4199
RPL21P126	3.41e-13	24.4193
UFSP2	5.71e-14	24.4177
MEX3D	1.03e-11	24.4161
METTL26	7.72e-09	24.4134
RPL7AP30	8.66e-12	24.412
RPL4P5	2.71e-12	24.4112
PARP9	1.29e-10	24.4047
DBR1	7.47e-10	24.4034
CRYBG1	1.52e-11	24.401
AC002075.2	9.1e-12	24.4007
MUC20-OT1	8.16e-10	24.3986
HDAC7	3.35e-12	24.3961
DBIP1	1.1e-11	24.3957
ZNF839	6.81e-11	24.3954
A4GALT	9.45e-16	24.3947
FAM69A	1.11e-10	24.394
SPTBN1	5.83e-15	24.3938
AC116347.1	1.87e-10	24.3906
AP002784.2	2.38e-10	24.3854
MAP3K3	4.91e-11	24.384
TRABD2A	1.04e-14	24.3829
FBH1	2.23e-12	24.3812
RPS3AP36	9.3e-12	24.3784
NAP1L4P3	2.03e-13	24.3777
NUDCD3	2e-12	24.3758
AK1	1.3e-10	24.3749
ZPR1	2.95e-12	24.3702
ATP5MC2P4	4.3e-11	24.3695
HDGFL2	1.93e-10	24.3688
AC090686.1	3.81e-10	24.3687
RPS27AP9	5.06e-12	24.3679
APOL6	5.49e-10	24.3661
AC007238.1	1.79e-09	24.3657
EEF1A1P3	3.68e-13	24.3651
PPP2R5B	1.08e-08	24.365
IER3IP1	9.79e-10	24.364
ZNF271P	4.33e-10	24.3608
MFSD5	2.03e-12	24.3584
ANGPTL6	4.24e-08	24.3582
RPS10P14	5.95e-13	24.3564
RPS27P27	4.2e-11	24.3564
RPL18P13	9.66e-10	24.3551
AC107956.1	5.7e-11	24.3507
YPEL2	1.63e-11	24.3507
ZBED6CL	1.92e-10	24.3505
EEF1A1P4	2.26e-11	24.3497
MTATP6P2	4.24e-11	24.3494
FAM214B	7.46e-10	24.3488
SDC2	5.14e-11	24.3455
CGRRF1	7.3e-09	24.3448
NAXE	1.3e-11	24.3444
LBR	7.09e-13	24.3435
CNN3	6.04e-11	24.3415
AC104212.2	2.99e-10	24.3412
AC019176.2	1.07e-10	24.3398
SLC48A1	1.45e-11	24.3387
TBC1D8	1.15e-10	24.338
VAMP1	1.09e-11	24.3379
AC125807.1	8.88e-11	24.3377
UTP11	5.43e-09	24.3363
AL592114.1	1.95e-12	24.3342
HSP90AB2P	9.92e-12	24.3339
NIPAL3	2.37e-12	24.3325
AC091144.1	9.44e-11	24.3317
AC104849.1	1.61e-10	24.3305
TENT2	1.02e-09	24.3285
ARAP1	1.26e-11	24.3218
CHTF8	1.42e-11	24.3213
ERO1A	1.51e-09	24.3194
AIFM2	8.19e-12	24.3192
HSP90AA4P	8.65e-12	24.319
MAGEF1	3.29e-15	24.3185
TRMT2B	5.89e-12	24.3154
ZNF503	1.84e-09	24.315
ITPK1	9.23e-09	24.3133
AL109810.1	7.7e-10	24.3127
SMUG1	2.43e-11	24.3126
TELO2	7.99e-09	24.3102
MAP3K20	1.8e-10	24.3098
SMIM20	2.54e-14	24.3077
C1orf50	5.53e-09	24.3067
SH2D3C	1.72e-07	24.3044
PLBD2	1.02e-09	24.3025
MT-TG	8.68e-13	24.302
TIMP2	1.04e-11	24.3011
ABHD4	9.22e-10	24.2981
AGPAT2	6.45e-12	24.2967
ATP5PDP4	1.56e-11	24.2936
2007-09-01	5.13e-17	24.2935
BTF3P7	9e-11	24.2929
RPL37P23	3.94e-11	24.2923
CASP2	2.7e-11	24.2921
PYM1	2.1e-09	24.2893
2002-09-01	9.75e-17	24.2859
CCAR2	4.14e-11	24.2854
AL136968.2	4.48e-11	24.2851
AC114491.1	2.77e-10	24.2829
SLC35A5	6.01e-09	24.2799
ASAP2	8.33e-14	24.2718
AC146507.2	1.6e-11	24.2698
BX255923.2	2.27e-08	24.2696
NUAK2	4.32e-11	24.2689
AC067942.1	3.29e-09	24.2677
CMTR1	4.53e-11	24.2647
BX679664.1	9.31e-11	24.2645
GCGR	1.52e-10	24.2642
RPL37AP1	2.32e-12	24.2635
VAT1	1.42e-12	24.2626
FTH1P5	2.11e-10	24.2619
MTCYBP18	1.39e-09	24.2548
RPL34P6	9.05e-11	24.2541
ATP5MC1	2.92e-09	24.2539
MTND1P23	1.19e-08	24.2523
RPS7P3	6.12e-10	24.2518
TMEM268	9.59e-11	24.251
AC091153.1	2.1e-09	24.2507
NAA60	5.83e-10	24.2488
AL353678.1	3.26e-09	24.2455
TEPSIN	1.23e-08	24.2447
XRCC1	3.79e-11	24.2445
AC005261.1	2.49e-10	24.2385
RPL3P6	1.34e-09	24.2373
HSP90B2P	5.41e-10	24.2355
KCNC3	4.29e-09	24.2353
ST3GAL5	8.04e-08	24.2341
MAPK3	1.32e-10	24.2334
RPS18P9	3.35e-10	24.2305
RTN2	6.76e-11	24.2299
PPIAP65	1.39e-09	24.2291
CRIP2	1.92e-12	24.2288
BTBD3	7.61e-10	24.2273
AC098935.1	1.27e-12	24.2269
AC017079.2	1.66e-10	24.2215
2009-03-01	2.53e-09	24.2213
NUDT16	5.06e-12	24.22
WDR81	1.3e-11	24.2187
WASHC4	7.65e-09	24.2181
AC008753.1	1.3e-10	24.218
AC092017.2	7.7e-11	24.2165
PABPC1P3	4.5e-10	24.2142
TRIM11	2.62e-11	24.214
CD6	9.95e-07	24.2137
RPL10P1	3.81e-11	24.2137
AC011603.2	6.18e-07	24.2131
RPL12P8	1.75e-09	24.21
DUSP16	3.46e-10	24.2097
AC068631.3	1.97e-09	24.2095
FAM20C	1.7e-09	24.2091
RUNX2	6.09e-11	24.2082
TBC1D10C	3.55e-07	24.2082
AL049872.1	9.03e-09	24.2065
ZDHHC4	1.05e-11	24.2062
RPL12P37	8.44e-11	24.2054
FYB1	1.11e-06	24.2052
EVL	1.05e-07	24.2035
MTCO3P12	5.35e-09	24.2032
TCTEX1D2	1.51e-11	24.2031
RPL15P3	8.07e-11	24.2022
AL021707.1	1.48e-09	24.2018
AC009362.1	7.37e-11	24.1978
HACD2	1e-10	24.1978
AGTPBP1	1.72e-10	24.1974
RPS3AP5	7.82e-10	24.1964
PARG	4.87e-10	24.1947
AC034102.1	8.15e-12	24.1935
ZNF524	2.87e-10	24.1894
BIN2	1.08e-09	24.1892
FES	9.22e-10	24.1873
GGT5	1.36e-10	24.1871
NUCKS1P1	2.26e-10	24.1854
KREMEN1	9.54e-09	24.1838
RP11-792D21.2	8.41e-11	24.1838
P2RX5	1.76e-08	24.1824
RPS3AP25	1.42e-10	24.1805
AC006058.1	2.76e-09	24.1791
CDX2	1.14e-10	24.1776
MAPK11	9.75e-10	24.1761
ADGRE5	1.4e-09	24.1741
BATF3	2.56e-11	24.173
ALAD	5.68e-11	24.1726
USP35	1.43e-07	24.1724
NSD2	3.59e-09	24.1715
AP001496.2	5.74e-09	24.1713
ORC4	3.15e-09	24.1703
EXT1	1.87e-10	24.1696
RPL26P37	3.02e-10	24.1687
YPEL1	1.71e-09	24.1687
AC106872.2	7.14e-11	24.1684
AC104563.1	4.08e-10	24.168
AC004910.1	1.89e-12	24.1669
AC005099.1	7.38e-11	24.1655
PRDX1P1	2.2e-12	24.1651
TMEM101	5.82e-12	24.1651
AC008802.1	1.21e-11	24.164
ISCA2	3.51e-11	24.1634
RPS29P17	2.91e-11	24.1632
BORCS8	8.47e-10	24.1619
RPL21P43	1.67e-11	24.158
NAT1	1.09e-10	24.1566
RPSAP12	1.14e-08	24.1526
TMEM200A	6.12e-10	24.1523
ERMARD	2.26e-10	24.1517
AC090058.1	7.72e-09	24.1506
DOP1B	2.73e-09	24.1505
ABCC5	2.63e-11	24.1504
SOCS2	5.88e-13	24.1495
ATP5PB	9.24e-11	24.1449
PIK3IP1	5.82e-09	24.1426
COLEC12	4.64e-08	24.1425
EEF1A1P7	1.07e-10	24.1414
SAMD9	9.16e-09	24.1393
RPS6P16	1.29e-09	24.1388
RPL21P71	1.17e-08	24.1369
TMEM209	1.04e-07	24.1362
DENND6A	2.88e-10	24.1358
CAPN10	6.04e-10	24.132
ELOA	4.26e-09	24.1294
ATG4C	2.86e-10	24.1285
NCOA5	1.18e-09	24.1273
CFAP298	1.05e-08	24.1261
TCIRG1	1.07e-11	24.1257
RPL3P7	4.38e-10	24.1231
AC079922.1	6.63e-10	24.1225
AL121835.1	2.14e-09	24.122
TREML1	1.95e-10	24.1217
RPL26P6	1.71e-09	24.1215
AJ006998.2	9.52e-12	24.1212
CETN3	2.41e-13	24.1203
WDR66	2.21e-09	24.1149
CCDC68	1.03e-07	24.1134
NBAS	4.27e-10	24.1133
COX7A2P2	5.51e-10	24.1111
AK6	1.36e-08	24.111
TIFAB	2.19e-10	24.111
ATP2B1-AS1	1.97e-08	24.1105
MAST3	5.77e-10	24.1058
COX17P1	2.78e-09	24.105
SEMA4D	1.1e-07	24.1046
RPS3AP6	3.94e-10	24.1041
SMIM29	6.39e-11	24.1007
AC011825.1	9.04e-09	24.0997
KLF15	2.6e-05	24.0989
PKDREJ	3.25e-14	24.098
PRAF2	2.19e-11	24.0961
PCNX1	1.13e-07	24.0941
SPOCK2	1.05e-06	24.0933
FBXL4	1.3e-09	24.0853
TYR	1.75e-08	24.0841
AC034236.1	2.04e-09	24.0831
TCAF2	3.88e-08	24.0766
MT-TM	1.34e-09	24.0725
CDC42P6	3.57e-09	24.065
PDCL3P5	8.62e-09	24.0639
EEF1DP2	1.03e-09	24.0632
SNX10	2.11e-08	24.0631
AL671277.1	2.17e-05	24.0622
RPL12P32	2.42e-08	24.0612
CEBPZOS	7.96e-09	24.057
KCTD2	1.39e-09	24.0565
RPS6KA2	1.71e-10	24.0551
SRSF8	3.65e-07	24.0531
RPS5P2	5.81e-08	24.0531
BCL2L2	7.62e-10	24.0526
RPS15AP11	1.68e-08	24.0526
AL031229.1	2.68e-09	24.0523
AL033519.2	1.02e-07	24.0513
AL358176.3	7.48e-10	24.0512
CRTC3	4.91e-09	24.0501
MIR497HG	2.52e-07	24.045
AL023284.3	1.99e-09	24.044
RPL21P135	1.15e-09	24.0435
SSX2IP	1.31e-09	24.0413
ZNF358	1.27e-09	24.041
AC008026.2	1.21e-09	24.0391
AC026369.3	4.28e-08	24.038
CYBC1	2.18e-09	24.0324
NIF3L1	1.11e-10	24.0321
AC098590.2	2.56e-10	24.0294
TRIM16	2.21e-08	24.0273
BTN3A2	3.04e-10	24.0273
SRP14P2	6.04e-10	24.0251
RPL17P34	1.57e-09	24.0251
STEAP1B	1.09e-07	24.0237
NINJ2	2.85e-11	24.023
SUB1P1	7.04e-09	24.0224
AC006449.6	1.37e-08	24.0224
ARL6IP4	3.31e-10	24.0222
TPT1P1	8.49e-11	24.0221
SH2D2A	3.32e-06	24.021
RPS3AP44	1.55e-09	24.0203
CCDC71	1.08e-07	24.0165
HCG11	1.33e-09	24.0159
RPS15AP40	1.56e-09	24.0158
ETAA1	1.86e-09	24.0156
MIA-RAB4B	6.63e-09	24.0136
RPS17P5	1.06e-09	24.0126
AL583834.1	1.2e-09	24.0122
MAF	2.71e-06	24.0119
AC112498.1	7.46e-09	24.0102
UQCRHL	2.92e-09	24.0079
AL359092.2	1.13e-08	24.0066
PCED1B-AS1	2.71e-06	24.0063
AC073111.5	4.15e-08	24.0044
FBXO46	2.01e-09	24.0043
RHOT1	1.33e-08	24.0041
ST6GALNAC4	7.16e-09	24.0033
EIF1P5	8.97e-10	24.0002
AL590286.1	3.41e-08	23.9994
AL035398.1	6.63e-10	23.9979
MFSD14B	1.69e-08	23.9929
PAPLN	3.67e-08	23.9929
NDUFA7	1.24e-09	23.9914
Z97353.1	7.02e-11	23.9855
RERE	8.95e-10	23.9852
RPS27P14	4.59e-09	23.9849
LINC01871	3.78e-06	23.9827
INSIG2	2.03e-11	23.9804
RNF135	9.13e-10	23.978
RETREG2	5.5e-08	23.9772
BTBD2	1.03e-08	23.976
TMEM140	3.71e-13	23.976
MACO1	1.4e-07	23.9757
NEPRO	1.66e-07	23.9745
TMEM94	1.18e-08	23.9728
AC126615.1	7.55e-08	23.9724
MIF-AS1	2.52e-05	23.9721
SEPT7P7	2.81e-10	23.9689
RPL21P66	7e-09	23.9677
CD5	7.71e-08	23.9671
H2AFZP2	3.55e-09	23.9659
GMPR2	6.64e-08	23.9653
PMP22	1e-07	23.9603
2002-03-01	3.35e-08	23.9596
TOGARAM1	3.87e-09	23.957
TRAF6	7.42e-07	23.9562
RPS20P2	1.37e-10	23.9556
CCDC102A	2.05e-09	23.9547
RPSAP53	1.89e-08	23.9542
MX1	3.02e-09	23.9518
GPAT3	2.72e-07	23.9511
FAM53B	1.64e-09	23.9507
AC009220.1	5.79e-09	23.9474
LOR	7.55e-11	23.9474
BARD1	1.82e-09	23.9469
CBR4	3.68e-10	23.9469
DAPK1	4.64e-07	23.9468
RSAD1	4.4e-08	23.9448
ING1	2.83e-09	23.9443
IGF1R	4.21e-07	23.9427
AC104619.3	8.83e-11	23.9426
TARBP2	5.89e-10	23.9414
FYCO1	9.06e-06	23.9386
LZTFL1	2.18e-08	23.9353
RGL1	7.67e-08	23.9331
AEBP1	3.29e-08	23.9318
EEF1A1P14	4.64e-08	23.9317
QTRT2	6.31e-08	23.9313
RPL5P4	5.5e-08	23.9301
AL356535.1	7.06e-09	23.9291
AC114728.1	1.16e-09	23.929
AC098583.1	8.44e-09	23.9287
SCRN1	2.49e-09	23.9286
PATL2	4.83e-09	23.9283
RPS27AP7	1.4e-11	23.928
MFSD14C	9.41e-09	23.9265
CROCC	4.12e-09	23.9259
AL034379.1	7.32e-08	23.9258
DBT	6.36e-09	23.9252
GOLPH3L	2.64e-09	23.9248
PLCL2	5.07e-10	23.9239
AC025750.2	2.38e-10	23.9218
FMOD	1.76e-07	23.921
PRR34-AS1	1.31e-08	23.9206
NBPF17P	1.88e-07	23.92
MTERF4	1.67e-08	23.9199
AC021078.1	5.55e-08	23.9191
FTH1P15	1.02e-07	23.919
RPL7P13	6.41e-10	23.918
PPIAP77	3.53e-08	23.9174
DIPK1A	8.19e-06	23.9162
AL353151.1	8.26e-08	23.9155
RPL21P11	1.27e-09	23.9131
TUBAP2	9.38e-11	23.9123
RPS29P16	1.02e-09	23.9115
STK16	2.66e-10	23.91
TNFAIP8L1	1.52e-08	23.9095
LY6E	1.11e-07	23.9075
GNG8	1.98e-09	23.9073
FTLP5	2.18e-08	23.9068
ITPKB	3.95e-08	23.9064
AC019181.1	1.04e-07	23.9056
SRGAP2	1.2e-09	23.9022
HSP90AA6P	4.19e-09	23.8995
RPS20P24	3.38e-08	23.8949
SLC9A9	1.35e-08	23.8934
PFN1P1	6.41e-09	23.8926
MRE11	4.85e-08	23.8917
STAP2	1.34e-08	23.8917
MSC	2.91e-07	23.8894
RPL10P4	6.21e-09	23.8889
AL022311.1	1.33e-07	23.8861
RELCH	1.03e-07	23.8836
AC008379.1	3.82e-10	23.8822
AL671883.2	2.74e-05	23.8781
APOLD1	3.74e-08	23.8767
RPS17P2	3.72e-10	23.8762
C11orf98	3.3e-09	23.8758
AL389915.1	3.36e-09	23.8736
BZRAP1-AS1	7.84e-08	23.8701
EBLN3P	1.55e-08	23.869
RPL10P2	1.94e-07	23.8685
ALOX15	4.81e-06	23.8685
ACD	3.62e-08	23.8679
AC098828.1	7.23e-08	23.8661
KLHDC10	6.02e-10	23.8654
ATP5MDP1	5.04e-08	23.8651
PPIAP2	5.85e-08	23.8647
ELOBP2	9.99e-09	23.8646
SYNJ2BP	1.21e-08	23.8642
USF3	1.22e-07	23.8619
MFGE8	9.09e-08	23.8619
MCF2	1.27e-08	23.8619
MARF1	1.69e-08	23.8611
GATA3	7.33e-07	23.8604
HINT1P1	2.44e-08	23.8599
C22orf46	1.19e-07	23.8576
RETREG3	9.6e-08	23.8567
RPL7P19	2.06e-08	23.8547
WDR86	4.48e-07	23.8508
AL049840.4	7.83e-09	23.8488
AL133260.1	6.99e-08	23.847
LCK	1.35e-05	23.8446
HAUS8	1.16e-08	23.8444
SEPT7P6	2.38e-10	23.8426
B3GALT4	1.14e-07	23.8423
NAGA	2.67e-09	23.841
AC010733.1	1.78e-07	23.8397
FTH1P1	3.76e-08	23.8396
DHCR7	8.99e-07	23.8385
RPL30P14	1.17e-07	23.838
RPL27AP	4.28e-08	23.8372
AC011495.1	4.14e-08	23.8357
VSIR	3.81e-07	23.8341
CENPQ	1.85e-07	23.8326
BICRAL	1.93e-07	23.8323
H3F3AP5	1.6e-08	23.8306
ERCC2	1.25e-06	23.83
CFAP36	7.78e-08	23.83
RPL35AP21	3.82e-09	23.8283
EEF1B2P3	1.66e-07	23.8282
RPL27AP5	2.89e-08	23.8277
RPL36AP45	7.96e-08	23.8256
ST3GAL4	7.33e-09	23.8247
MTND5P11	1.24e-06	23.8235
RPS12P23	3.83e-08	23.8224
TTC26	1.63e-07	23.8216
PPIAP64	4.5e-08	23.8216
RPL21P23	1.95e-08	23.819
ITSN1	9e-10	23.8157
RPL13P6	2.31e-08	23.8147
AC093591.1	2.06e-10	23.8131
SSH3	7.9e-08	23.8123
DIS3L2	5.62e-09	23.8121
H2AFVP1	2.83e-09	23.8121
ODR4	2.78e-08	23.8121
VSIG10	1.23e-08	23.811
LINC00174	2.21e-08	23.8098
PPIAP75	5.34e-09	23.8098
NIPSNAP1	4.22e-10	23.8091
AL121657.1	2.61e-07	23.8086
RPL13AP3	4.64e-08	23.8085
PCK2	5.12e-11	23.8081
HIPK2	2.99e-06	23.8075
CD7	8.71e-06	23.806
RPS10P2	2.84e-09	23.8042
PPIAP60	2.58e-07	23.804
RPS27AP3	9.73e-10	23.8036
INPPL1	2.72e-08	23.8024
RPL5P1	1.74e-08	23.802
AC025164.1	2.6e-06	23.802
AL357055.2	5.89e-10	23.8003
PTMAP2	1.76e-08	23.7991
RPL3P13	1.46e-09	23.7974
SERBP1P1	8.2e-08	23.7972
LRRC1	5.44e-07	23.797
TSPYL4	1.1e-07	23.7947
BZW1P2	6.65e-09	23.794
RAB7B	1.25e-07	23.7923
CASTOR1	4.19e-07	23.7883
AP003352.1	7.04e-06	23.7881
SVIL-AS1	3.87e-07	23.7872
AC117382.1	3.47e-07	23.7863
INTS8	1.08e-06	23.7858
TMEM173	1.49e-06	23.7845
PPIAP50	1.4e-07	23.7832
RPL35AP19	8.41e-09	23.7823
PLBD1	7.23e-09	23.7808
RPL31P28	5.71e-08	23.7804
RPL21P109	6.36e-08	23.7804
RPL12P17	3.4e-07	23.7804
RPL17P22	3.07e-08	23.78
C5orf56	4.62e-08	23.7786
TSPOAP1-AS1	1.59e-07	23.7782
PPIAP29	1.69e-07	23.7765
TMEM206	2.67e-10	23.7764
ENTPD5	2.94e-07	23.7683
TPST1	1.3e-07	23.7665
GNLY	7.8e-05	23.7643
AL590682.1	6.46e-09	23.7634
AC025048.4	8.1e-05	23.7611
CCDC106	1.66e-07	23.7588
AC090602.1	4.18e-07	23.7579
HEXD	2.36e-08	23.7568
FTO	1.31e-08	23.7555
C17orf59	3.1e-06	23.7517
YBX1P10	1.13e-07	23.7517
EEF1DP5	1.3e-07	23.7512
Z99714.1	3.61e-08	23.7512
RPL13AP25	3.44e-08	23.7507
CIPC	3.43e-06	23.7467
GARS-DT	9.02e-08	23.7466
AC093698.1	2.28e-09	23.7454
ALDH1L2	1.27e-08	23.7449
SHISA4	2.11e-10	23.7434
GLT8D1	5.24e-10	23.7415
AC104634.1	3.69e-08	23.7402
RPS27AP1	3.48e-09	23.7387
RPS7P4	4.02e-07	23.738
LRRC8D	2.32e-08	23.7375
AC009245.1	1.08e-08	23.7368
HCFC2	2.47e-07	23.7354
CDKAL1	4.5e-07	23.735
AC092798.1	5.8e-08	23.735
DSN1	1.46e-08	23.7344
ACP6	2.4e-07	23.7338
AL031864.2	5.55e-08	23.7295
AC093484.3	0.000111304	23.7285
AC098590.1	5.39e-07	23.7283
MYL12BP1	1.22e-06	23.7248
FCHSD1	3.23e-09	23.723
RPL7P44	7.47e-08	23.7225
PTPRJ	5.33e-07	23.7219
AL158823.1	4.82e-10	23.7218
YWHABP2	1.7e-07	23.7218
2011-09-01	1.75e-12	23.7203
TMEM128	2.2e-09	23.7169
TOR4A	8.28e-09	23.7165
CCDC18-AS1	1.16e-06	23.716
LNCAROD	4.87e-08	23.7159
AC016712.1	1.42e-08	23.7143
PCYOX1	3.13e-10	23.7124
KLHL24	4.18e-07	23.7122
ACAD10	4.37e-07	23.7116
TXNP3	2.1e-08	23.7101
AC133435.1	1.87e-08	23.7098
IFT88	1.19e-06	23.7095
RPL5P8	3.17e-07	23.7057
RPL12P41	4.77e-07	23.7033
ZNF316	1.12e-05	23.7029
USP28	2.67e-08	23.7022
SLC35E3	4.25e-09	23.7016
MT1F	2.75e-10	23.7011
GRAMD2B	6.05e-07	23.7004
AC022018.1	1.03e-09	23.7003
TRMT1L	1.21e-09	23.6966
HIST1H3PS1	2.6e-09	23.6865
TPM3P1	4.55e-09	23.6858
RPS10P5	7.19e-09	23.6824
VAMP4	7.37e-08	23.6815
RPS3AP37	3.73e-08	23.6806
RPL21P13	5.42e-08	23.6794
RPS23P7	9.37e-09	23.679
RPS4XP2	1.7e-06	23.6785
PCNX3	2.85e-08	23.6775
TTC38	1.08e-05	23.6771
RPL18AP3	2.58e-07	23.6767
RPL7AP11	2.99e-08	23.6756
AL359837.1	2.41e-07	23.6739
PPP2R3B	9.46e-07	23.6731
AC091133.5	5.05e-09	23.6724
EEF1A1P17	4.2e-09	23.6722
RPS7P14	1.87e-07	23.669
NECAB3	4.63e-06	23.6683
ELK3	2e-05	23.6677
SRP14-AS1	2.05e-08	23.6673
AC068993.1	5.7e-09	23.6666
SNX24	1.51e-07	23.6656
ACTBP11	1.2e-07	23.6651
NACA4P	1.13e-08	23.6623
PPIAP83	2.75e-07	23.6621
UNC13D	1.1e-05	23.661
AIM1	8.77e-09	23.661
RFC4	7.13e-08	23.6583
ATP6V0A1	1.4e-06	23.6562
LANCL1	5.13e-10	23.6555
EVA1B	8.53e-07	23.6549
RPL9P32	8.77e-08	23.6542
ZNF433	3.73e-07	23.6521
RPL35AP28	5.01e-07	23.6508
CDKN2D	4.83e-08	23.6493
RPL7P37	1.24e-06	23.6485
AC067930.6	0.000111832	23.648
EREG	1.66e-07	23.6462
NOL4L	2.86e-08	23.6459
AC013356.1	7.79e-09	23.642
FAM114A1	2.81e-08	23.641
AC007318.1	3.98e-07	23.6408
PPIAP81	5.94e-08	23.6385
FERMT2	2.73e-09	23.6382
AL022237.1	3.52e-07	23.6361
AC092155.2	1.01e-07	23.6354
ZNF318	1.8e-06	23.6347
RPL22P16	1.99e-07	23.6347
KIF1BP	1.27e-06	23.6346
RPL7P58	2.46e-06	23.6344
RPS11P7	3.64e-08	23.6333
TPM3P9	1.29e-07	23.6328
AC132825.1	3.1e-07	23.6328
ST20-AS1	1.47e-05	23.6287
ORC3	9.82e-10	23.6286
SOCS6	7.78e-09	23.6277
ELP4	3.83e-05	23.6241
C12orf76	7.31e-08	23.6228
RAB11B-AS1	3.11e-08	23.6216
AC004801.2	3.14e-08	23.6194
RPL17P41	2.56e-06	23.6179
ASH2L	4.74e-09	23.617
AL451050.1	1.03e-06	23.6169
RNU6-28P	5.69e-06	23.6167
MPND	7.34e-08	23.6164
AF279873.2	6.53e-07	23.6161
VIRMA	4.61e-08	23.6159
GLTSCR1L	8.24e-08	23.6151
SLC25A12	1.37e-07	23.6147
GDNF	4.59e-08	23.6147
TAF9B	1.15e-05	23.6146
PROSER3	1.04e-06	23.614
AC092754.1	5.07e-09	23.6128
SWI5	7.06e-06	23.612
SLC35F6	3.23e-07	23.6118
RPL9P21	3.32e-09	23.6112
AC073896.4	7.18e-08	23.608
AC064799.1	1.88e-07	23.6059
ERBIN	7.33e-07	23.6053
AC079140.2	2.03e-08	23.6051
DNASE2	4.22e-06	23.6048
LINC01146	3.13e-07	23.6048
FAAP100	3.88e-07	23.6027
HMGB1P6	1.69e-06	23.6023
RPL12P15	7.08e-07	23.601
JAG2	3.12e-06	23.6006
ACP5	6.37e-08	23.5995
COQ5	4.45e-08	23.5987
RPS27AP6	4.94e-09	23.5975
GSTP1P1	2.7e-07	23.5973
AL513302.1	2.88e-06	23.5968
AC087752.1	2.57e-08	23.5959
PPIAP51	6.87e-07	23.5946
UBA52P3	4.28e-08	23.594
PPP2R4	2.35e-07	23.5922
AL138963.3	9.35e-05	23.5914
AC118549.1	5.14e-06	23.5911
RPL7P10	1.12e-06	23.5908
UNC13B	2.04e-06	23.5904
LRFN4	2.84e-09	23.5889
UBE2Q2P1	2.25e-06	23.5874
TCF7	2.51e-07	23.5867
CFAP20	1.02e-06	23.5864
PTPN18	8.36e-08	23.586
MAPK13	4.3e-06	23.5832
SPART	5.36e-06	23.5831
AL357632.1	1.79e-06	23.5828
DCLK2	1.61e-06	23.5828
MITF	1.35e-06	23.5823
NUTM2B-AS1	6.72e-06	23.5816
RPL13AP23	8.28e-09	23.5799
RPL5P12	8.55e-07	23.5791
FKBP1B	5.16e-08	23.5785
CIDECP	1.25e-07	23.578
SH3BP5L	1.27e-07	23.5771
AC007182.2	1.02e-07	23.577
JPT2	5.56e-07	23.5765
RPS27P23	5.42e-07	23.5758
LEPR	6.41e-05	23.5757
UBA52P6	8.11e-08	23.5695
AC073063.1	4.84e-08	23.5678
PATJ	4.16e-07	23.566
AC114402.1	8.21e-09	23.5652
RPL21P111	5.56e-07	23.5639
CENPBD1P1	4.34e-08	23.5622
PSMA2P3	1.35e-06	23.5615
AP4S1	2.15e-06	23.5604
CCNQ	2.23e-06	23.5603
MRI1	3.5e-07	23.5586
RANP1	5.25e-07	23.5584
MRPL53	3.7e-07	23.5579
TCTA	3.42e-08	23.5568
CENPE	1.49e-06	23.5559
ABHD18	3.12e-06	23.5546
AC104212.1	2.44e-06	23.5537
AL357060.1	1.29e-07	23.5527
WASHC3	9.21e-08	23.549
CRYBG3	9.24e-07	23.5483
SELENOO	4.07e-06	23.5467
KLF2	1.51e-06	23.5462
TCEAL9	2.18e-07	23.546
MYL12BP2	5.79e-07	23.5451
RP11-160O5.1	4.66e-09	23.5449
RPL5P11	1.24e-06	23.5425
RPS27AP15	4.98e-07	23.5419
AP002812.1	4.2e-08	23.5407
AL049874.2	2.02e-06	23.5382
CPT2	2.32e-08	23.5374
AC073325.2	3.76e-08	23.5373
AC097713.2	1.91e-06	23.5373
AC026403.1	4.08e-07	23.5349
AC104619.1	5.71e-07	23.5348
AC004687.1	2.16e-06	23.5337
NPM1P5	1.63e-06	23.5324
RPL7P6	1.85e-07	23.5323
GAPDHP40	3.48e-07	23.531
AC090287.1	4.9e-07	23.5307
DPH5	2.71e-05	23.5299
CEP295	6.1e-06	23.5285
AP000354.1	1.87e-06	23.5276
SLC39A11	3.51e-07	23.5249
TXLNGY	1.81e-06	23.5243
LINC00339	8.7e-08	23.5214
RTL8A	3.17e-06	23.52
TMEM231	1.3e-07	23.5198
RPS3AP4	9.25e-08	23.5196
PPM1M	2.5e-08	23.5188
FSTL1	3.88e-06	23.5182
BAIAP2L1	6.24e-06	23.5149
ACTG1P9	3.28e-06	23.5148
SH3BP1	1.94e-05	23.5147
TPM3P8	3.31e-08	23.5133
PSMC1P1	1.75e-07	23.5133
RPL9P18	9.01e-08	23.512
AC112187.1	3.81e-07	23.5115
RPS6P22	1.46e-07	23.5094
RPL32P1	1.81e-07	23.5046
MTCO2P2	4.73e-06	23.5045
NCF1C	1.7e-06	23.5028
PPIAP73	1.45e-07	23.5001
RBM45	3.12e-08	23.4991
C17orf58	4.27e-07	23.4991
NDUFV2P1	5.21e-07	23.4974
EEF1A1P28	2.38e-08	23.4955
SBDSP1	1.14e-06	23.4945
G6PC3	2.15e-06	23.4944
AC044787.1	5.94e-08	23.4937
CERS4	2.58e-08	23.4931
RCC1L	1.85e-07	23.4929
AP000281.1	2.93e-08	23.4923
SNRPEP4	1.21e-06	23.4915
PPIAP66	5.41e-06	23.4913
RPL10P12	6.13e-07	23.4906
RPL35AP33	6.05e-07	23.4896
AC090114.1	2.57e-07	23.4896
ITGA4	1.91e-06	23.489
RPL12P11	6.45e-06	23.4888
BTD	2.38e-06	23.4867
RPL23AP42	5.71e-07	23.4867
RPL13AP2	8.92e-08	23.4842
AC009961.3	1.61e-06	23.4836
PFAS	1.42e-06	23.4811
MRNIP	9.03e-06	23.481
SMARCAL1	1.68e-07	23.4803
INPP5D	4.01e-06	23.4758
AL031729.1	5.41e-06	23.4741
PTPRF	1.41e-06	23.4728
PPIAP53	3.07e-06	23.4717
AC011497.2	1.56e-06	23.4713
TRMT112P6	1.42e-07	23.4706
RPL7AP60	1.1e-08	23.4684
AC012671.1	1.28e-06	23.4682
AC133134.1	1.08e-06	23.4676
RPL17P37	1.73e-06	23.4667
BX322784.1	1.35e-06	23.4665
VANGL1	9.7e-07	23.4654
PPIAP76	2.46e-06	23.4648
NPM1P40	8.27e-06	23.4639
AL591846.1	3.63e-07	23.4627
MEN1	4.98e-07	23.4625
AC022795.1	1.68e-06	23.4617
TAF8	3.15e-08	23.4553
RPS5P3	6.6e-07	23.4543
EPB41L4A	1.27e-07	23.4539
CGAS	5.08e-06	23.452
ACTG1P14	6.51e-06	23.4511
AC093107.1	2.13e-07	23.4508
GPX1P1	6.44e-08	23.4491
ICE2	2.25e-06	23.4486
TMOD2	3.44e-06	23.4469
RPS2P35	8.1e-07	23.4458
RPL10AP2	9.59e-07	23.4456
ABRAXAS2	1.58e-06	23.4455
PPIAP54	2.8e-06	23.4434
SMIM3	5.82e-06	23.4431
RPS23P1	2.27e-06	23.4422
CDT1	5.42e-06	23.4419
GCH1	6.71e-07	23.4419
TRIM22	6.98e-06	23.4417
AC034207.1	2.36e-07	23.4368
RPS12P24	1.1e-06	23.4365
RPS10P16	1.16e-06	23.4351
PET117	2.27e-07	23.4325
TM7SF2	3.35e-07	23.4323
ALDH16A1	9.48e-08	23.4307
AL451074.3	1.88e-07	23.4306
CACYBPP2	8.79e-06	23.4297
TUT7	9.4e-07	23.4295
CBX3P9	1.03e-05	23.4287
GCAT	8.34e-05	23.4276
ATP1A4	6.47e-08	23.4243
AL590639.1	7.14e-08	23.4225
PRRG2	1.4e-05	23.4221
AC093700.1	1.04e-06	23.4204
NBPF19	9.02e-07	23.4191
RPL13P	2.05e-06	23.4186
PANX2	9.95e-06	23.4179
ACTBP8	1.01e-05	23.4151
FGF2	8.15e-06	23.4129
SUSD1	2.77e-07	23.4122
SDHD	2.03e-07	23.4114
AATK	3.28e-05	23.4112
C11orf95	1.03e-06	23.4104
IFITM1	2.36e-05	23.4094
NXPH3	1.1e-05	23.4084
VPS35L	1.69e-06	23.4084
LAMA5	8.9e-06	23.4074
RPL21P92	2e-05	23.4071
RPL21P39	2.65e-07	23.4058
CCDC9	2.96e-06	23.4031
TEF	1.28e-07	23.4007
PPIAP14	4.75e-07	23.4004
GBP3	7.2e-05	23.4001
APOL3	4.98e-05	23.3983
RNF208	1.02e-07	23.3981
AC004224.1	1.99e-06	23.3973
PPP1R14A	6.89e-08	23.3968
PTGFRN	3.54e-08	23.3962
GTSF1	1.48e-08	23.3959
NPIPP1	1.88e-06	23.3954
GSTM3	1.92e-07	23.3951
RPL7P36	1.3e-06	23.3945
RPL3P9	4.3e-06	23.3925
NSRP1P1	1.45e-05	23.391
SEPT7P2	3.85e-06	23.3899
TAF1C	8.5e-07	23.3891
RPL37P1	2.98e-07	23.3889
AC008124.1	5.79e-07	23.3887
AC010618.1	1.42e-06	23.3883
AL390039.1	8.82e-08	23.388
MTCO1P22	7.95e-07	23.3871
GALT	2.5e-05	23.3867
SPOUT1	3.32e-06	23.3859
RPL9P2	6.94e-08	23.3852
ZNF205	3.44e-07	23.3835
RPL31P49	1.31e-06	23.3817
AL122008.2	7.43e-07	23.3807
RPS3AP47	8.99e-07	23.379
AC097658.1	1.98e-07	23.3779
AC006001.3	9.46e-07	23.3776
AC073335.1	1.65e-06	23.3773
MTCO1P2	1.88e-06	23.377
AC019129.1	4.48e-06	23.3763
FOXD4L1	8.28e-08	23.3749
RPL34P1	4.69e-08	23.3738
TIMM10B	6.99e-06	23.3737
AC112191.2	1.32e-06	23.3727
LILRB2	7.89e-06	23.372
AL049830.1	4.54e-06	23.3719
SMIM30	8.61e-06	23.3709
AC243964.3	6.75e-06	23.3706
AC005540.1	2.6e-05	23.3704
AC010409.2	2.97e-06	23.3704
RPL36AP40	1.27e-06	23.37
FAM168A	4.38e-07	23.369
BABAM2	1.31e-06	23.3674
AP001486.1	2.56e-06	23.3667
SYNPO2	1.29e-07	23.3653
AC100771.1	2.41e-07	23.3652
MUC1	3.28e-05	23.3616
NUP58	3.12e-07	23.3582
AC022210.1	3.98e-07	23.3563
APOD	5.07e-05	23.3559
AL603882.1	4.65e-06	23.3514
RANBP6	8.74e-09	23.3504
FAM217B	8.42e-07	23.3497
AC092324.1	9e-06	23.3496
SPIDR	1.65e-06	23.3493
AP005403.1	1e-06	23.3486
UBE2D3P1	3.08e-06	23.346
CC2D1A	0.000147053	23.3447
TRMO	3.3e-06	23.3442
B9D2	4.56e-07	23.3438
RPL34P34	7.49e-07	23.3436
H3F3BP1	1.13e-07	23.3431
AC010468.1	2.35e-05	23.343
AP002381.1	1.35e-06	23.3426
DLEU7-AS1	4.52e-07	23.3424
TXNRD2	9.05e-08	23.3403
RPL3P3	1.94e-06	23.3397
RP11-81A22.5	5.01e-08	23.3394
ERG28	2.89e-05	23.339
KYAT3	2.11e-06	23.3345
2015-09-01	7.83e-11	23.3331
MIGA2	5.46e-06	23.3331
PDE6G	7.36e-07	23.333
FN1	1.33e-05	23.3311
RPL12P38	2.44e-06	23.3309
PCGF1	9.33e-07	23.3308
AL118516.1	4.15e-05	23.3297
RPS4XP13	8.78e-06	23.3291
PLPP5	1.96e-05	23.326
RPS7P8	4e-06	23.3253
RPL6P30	5.49e-06	23.3251
RPL8P2	4.24e-06	23.3243
GTPBP8	7.34e-05	23.3238
RPL12P1	4.02e-06	23.3238
ABCA2	2.34e-05	23.3235
SHLD2	1.12e-05	23.3231
ALG14	2.23e-07	23.323
AL589826.1	1.28e-05	23.3227
IDNK	6.37e-07	23.3216
AC007991.4	8.09e-05	23.3215
EIF1P4	6.22e-06	23.3197
PLPBP	8.1e-06	23.3188
RPL23AP38	1.96e-06	23.3159
CYTOR	3.85e-05	23.3152
ULK3	1.28e-05	23.3148
AC024940.1	4.2e-06	23.314
ANP32BP1	3.05e-06	23.3135
AL365258.2	3.56e-06	23.3131
RPL7P60	1.91e-05	23.3102
AL139095.1	4.67e-06	23.3058
CBX7	1.71e-08	23.3056
BTBD9	0.000265666	23.3052
EEF1A1P22	2.87e-07	23.3046
NRXN2	3.89e-07	23.3036
OR2I1P	0.000368396	23.3036
ZNF784	5.97e-05	23.303
AL136126.1	9.71e-08	23.3024
ST13P5	9.95e-06	23.3024
JADE3	1.31e-06	23.3008
EMC3-AS1	2.49e-06	23.3007
COX4I1P1	2.28e-08	23.2997
SETD4	3.16e-06	23.2994
AL034370.1	1.09e-06	23.2991
CD36	3.64e-06	23.2986
BICRA	2.41e-06	23.2985
RPL19P21	6.75e-06	23.2981
PIK3CD	1.65e-05	23.2979
RPP14	8.79e-06	23.297
RPS2P32	1.4e-05	23.2965
BORCS7	3.09e-06	23.2965
RPL19P16	1.7e-06	23.2946
Z95327.1	8.96e-07	23.2941
AL096870.2	3.2e-05	23.2932
PIPSL	8.61e-07	23.293
ZBED3	1.72e-05	23.2889
RPL5P5	5.13e-07	23.2884
POLM	2.76e-05	23.287
SMIM27	4.22e-05	23.2862
CSKMT	0.000110008	23.2847
MIR34AHG	3.41e-05	23.2845
AC026124.2	9.53e-06	23.2835
PPIAP46	1.08e-05	23.2834
UQCRBP1	2.32e-06	23.2816
GAREML	4.41e-05	23.2815
SELENOI	3.39e-05	23.2804
AC087633.2	3.93e-06	23.28
ATG9A	9.82e-06	23.2787
RPS15AP28	1.6e-06	23.2784
SPARC	1.53e-05	23.278
CEBPA	6.89e-05	23.277
RPL21P5	5.09e-06	23.2766
AL138799.3	1.54e-07	23.2764
AC091685.2	5.93e-06	23.2756
KIF2C	4.63e-06	23.2746
TTC12	1.75e-05	23.2744
RPS10P3	3.55e-05	23.2726
TBC1D16	1.82e-06	23.2707
DDX60L	1.79e-05	23.27
PLP1	8.45e-06	23.2684
HACD1	5e-06	23.268
TFB1M	5.11e-06	23.2673
TCEA1P2	2.69e-06	23.2672
RPL5P28	4.36e-05	23.2666
PPIAP42	9.21e-05	23.2607
TTC7B	6.95e-06	23.2606
PPIAP31	5.33e-07	23.2572
RPL36AP26	8.59e-06	23.2562
TPT1P6	3.96e-06	23.2558
RPS3AP12	9.32e-08	23.2551
RPL32P28	1.74e-05	23.2551
HSP90AB4P	2.13e-07	23.2547
RP11-34N19.1	1.83e-05	23.2526
PPIAP58	2.55e-05	23.2513
AC008850.1	4.93e-07	23.2504
NARG2	1.77e-09	23.2486
PRAG1	4.45e-07	23.2484
EIF1P7	1.42e-06	23.2479
MT-TS1	1.01e-05	23.244
DEPDC5	1.14e-05	23.2432
RPL5P17	9.16e-07	23.2405
SRBD1	9.49e-07	23.2393
VPS52	4.18e-07	23.2393
SERBP1P5	1.93e-06	23.2367
IQCN	2.25e-05	23.2351
RPS6P15	3.61e-06	23.2347
RPL17P51	1.03e-05	23.2346
TPM3P7	1.12e-05	23.2346
RPS24P16	1.97e-07	23.2345
RPSAP54	3.38e-05	23.2335
HACD4	8.66e-06	23.2298
AC106806.1	2.38e-06	23.2296
MRM2	7.9e-06	23.229
CASQ1	4.03e-05	23.2289
ACAA2	1.09e-06	23.2283
GATD1	7.37e-06	23.2275
WASHC2A	1.15e-05	23.2262
ABCA17P	6.6e-05	23.226
CHPT1	1.48e-06	23.2259
ASB7	7.6e-06	23.2246
ABCG1	7.38e-07	23.2243
CASP10	9.87e-07	23.2239
RPL32P3	2.29e-05	23.2227
TMEM254	3.96e-07	23.2224
RPL21P88	9.71e-06	23.2223
HINT3	2.6e-07	23.2221
EIF2S2P3	4.2e-06	23.2219
PDCL3P4	6.65e-06	23.2218
HSP90AA5P	4.72e-07	23.2213
AC013429.2	5.76e-06	23.2211
AC092597.1	7.91e-06	23.2199
PPIAP55	2.47e-06	23.2198
PIP4K2B	1.79e-05	23.2195
EEF1A1P2	7.21e-06	23.2173
LRRFIP1P1	5.55e-06	23.2152
PPIAP33	1.8e-05	23.2151
PIWIL4	4.51e-06	23.2149
PSMB3P2	4.06e-06	23.2138
RPL12P21	1.89e-05	23.2112
AL139039.2	1.19e-06	23.2112
ARL10	3.55e-06	23.2107
COQ7	9.34e-06	23.2107
MFNG	8.78e-05	23.2106
AC114947.1	2.08e-05	23.2103
RPL7P4	2.72e-05	23.2095
RPS15AP24	4.24e-06	23.2092
IFT46	1.3e-05	23.2088
2008-09-01	2.37e-06	23.2072
INTS14	4.88e-05	23.2072
PIGBOS1	3.64e-06	23.207
PPIAP78	3.07e-06	23.206
SETP14	2.35e-05	23.2059
AC133539.2	1e-06	23.2058
AL136231.1	1.09e-05	23.2056
ZFP62	1.41e-07	23.205
ZNF414	2.46e-05	23.2043
VPS50	5.37e-06	23.2017
AL356653.1	5.16e-07	23.2012
RPS2P28	4.91e-05	23.2004
AC007383.1	7.5e-07	23.1984
MLLT3	6.68e-05	23.1973
RPS15P5	7.7e-06	23.197
WASHC5	1.42e-05	23.1935
MT-TL2	2.91e-06	23.1932
SPA17	1.7e-05	23.1926
AJ009632.2	4.61e-06	23.1909
SLC25A51	3.32e-06	23.1889
EFEMP2	0.000114377	23.1878
RFC5	6.63e-08	23.1868
AC040162.1	2.94e-05	23.1863
ZAP70	2e-05	23.1857
RPL7P16	6.05e-05	23.1848
AL645929.1	0.000619303	23.1845
ASB6	0.000107789	23.1838
ADCK2	1.42e-05	23.1836
AC005840.1	8.98e-06	23.1827
NPL	0.000395447	23.1811
PAX8-AS1	1.48e-06	23.1805
ATP5PFP1	4.17e-06	23.1792
PAFAH1B3	1.52e-06	23.1792
STK26	6.48e-05	23.179
CXorf38	2.84e-06	23.1785
FZD3	5.2e-06	23.1782
HHLA3	9.95e-07	23.1778
AZI1	3.05e-05	23.1778
RPL10P7	3.86e-07	23.1776
GLMN	1.19e-05	23.1769
SLITRK5	0.000351316	23.175
SLC44A2	4.81e-06	23.1749
AC092047.1	2.49e-05	23.1745
FAH	9.02e-06	23.1734
GGT7	5.97e-05	23.1723
JADE1	2.72e-05	23.1722
RPL34P33	1.21e-05	23.1712
AC005521.1	1.15e-06	23.1712
AC079602.1	8.17e-06	23.1696
AC100793.1	0.000231286	23.1693
AL109766.1	4.08e-05	23.1687
AC106707.2	1.74e-05	23.1679
AL096701.1	2.31e-06	23.1666
HNRNPCP2	8.57e-06	23.1664
CERK	0.000102538	23.1646
CBY1	6.25e-06	23.1623
RPL19P20	2.1e-05	23.162
AC091429.1	3.65e-06	23.1614
TBCAP1	4.99e-06	23.1609
UBE2Q2P2	2.68e-06	23.1603
AL589647.1	8.82e-06	23.159
ST3GAL1	2.84e-05	23.158
MRPL30	4.08e-05	23.1578
ADCY6	3.23e-05	23.1566
MAGED1	9.06e-05	23.1564
WASHC2C	4.63e-05	23.1544
DPY19L4	7.92e-07	23.1539
AC144530.1	3.93e-06	23.1538
MTCO2P12	2.54e-05	23.1535
DMWD	4.36e-06	23.1518
TRAF3IP2	0.000265127	23.1514
ERMN	3.2e-05	23.1511
RPL31P44	4.22e-05	23.1509
FIG4	3.68e-06	23.1508
RPL11P5	3.9e-05	23.1503
RPS3AP42	2.16e-05	23.1485
NPEPL1	2.69e-06	23.1469
EIPR1	8.74e-06	23.1451
AL359265.2	1.25e-05	23.1446
RMC1	4.26e-05	23.1442
CYB5R2	7.94e-06	23.1438
NBPF8	0.000151467	23.1437
RPS6KA5	0.000459514	23.1435
AC008676.2	2.68e-05	23.1424
AC005410.1	1.39e-05	23.1422
MTCYBP35	4.74e-05	23.142
C11orf68	5.06e-05	23.1417
RFX7	0.000162452	23.1411
C18orf8	3.58e-07	23.1405
AC012618.1	5.35e-06	23.1391
RPL35P9	3.5e-06	23.1391
AL592293.2	1.6e-05	23.1374
RPL21P44	2.9e-05	23.1357
PDCL3P1	2.72e-05	23.1347
NUDT15	6.06e-06	23.1338
AC093789.1	6.42e-07	23.1326
AC005070.1	6.91e-06	23.131
PBX4	0.000118529	23.131
CFL2	3.46e-05	23.1304
AC015977.1	1.74e-05	23.1292
EDRF1	3.23e-05	23.1278
PRMT9	2.32e-05	23.1275
AC244033.1	0.000114001	23.127
RPL13AP	2.23e-05	23.1246
AL355309.1	7.48e-05	23.1241
YBX1P2	3.5e-05	23.1239
C10orf54	6.21e-06	23.1223
RPL21P107	3.23e-05	23.1221
AL390119.1	1.81e-06	23.1219
INPP5E	7.05e-07	23.1213
RPS2P1	1.39e-06	23.1205
AC024619.4	2.28e-05	23.1198
EEF1A1P25	2.56e-05	23.1196
GABPB1-IT1	9.49e-05	23.1196
SFXN1	0.000160812	23.1174
RPL21P89	7.71e-07	23.1156
FO393415.2	5.86e-06	23.115
AC020917.1	1.76e-05	23.1148
AL356421.1	1.49e-05	23.1146
YJU2	6.26e-06	23.1124
SLC9A6	0.000108734	23.1118
RPL10AP3	5.34e-05	23.1105
BBS2	8.99e-08	23.1102
AC010409.1	3.76e-05	23.1097
RPL7P24	1.37e-05	23.1082
TMEM234	9.58e-08	23.108
AL772161.1	4.25e-06	23.108
ARMT1	1.42e-05	23.1075
AC009117.1	2e-06	23.1066
S100A1	1.93e-07	23.105
AL355499.1	8.26e-06	23.1028
DMAC2	5.22e-05	23.102
ZNF542P	5.28e-05	23.1016
LGMN	1.69e-06	23.1013
PPIAL4H	1.46e-06	23.0993
PPIAP39	2.25e-05	23.0991
AL450338.1	1.89e-06	23.0989
AC008280.1	1.19e-05	23.0987
RPS12P27	1.15e-06	23.0985
ALDH6A1	4.45e-07	23.0983
RPL21P112	8.63e-06	23.0973
RPL31P11	4.42e-06	23.0971
ACSF2	6.69e-08	23.0959
RPS27AP8	8.97e-07	23.0947
PRDM15	5.64e-05	23.0942
CDKN1C	4.81e-06	23.0934
AC020658.1	1.39e-05	23.093
GSTZ1	2.76e-06	23.093
DIPK2A	3.99e-06	23.0924
PTMAP8	2.59e-05	23.089
RPL21P50	8.92e-06	23.0882
HSPD1P1	1.21e-05	23.0867
AL592148.1	2.3e-06	23.0845
SNPH	2.96e-05	23.0842
AC093827.1	6.6e-06	23.0835
VPS26C	2.32e-05	23.0809
RPL17P36	1.21e-05	23.079
PPIAP23	2.62e-05	23.0781
HPCAL1	5.81e-05	23.0762
SLC46A3	8.67e-05	23.0753
AC091180.1	2.21e-05	23.0746
SLC30A1	3.61e-05	23.0745
MRPS17	2.11e-05	23.0705
TMEM187	4.43e-05	23.0704
C11orf49	5.42e-07	23.0703
RPL10P8	1.22e-06	23.07
RPL21P134	1.93e-05	23.0661
FTH1P21	1.39e-05	23.0653
AC095059.2	1.34e-05	23.0649
HEATR5B	8.55e-05	23.0649
EEF1A1P41	1.68e-05	23.0648
MLF1IP	1.01e-05	23.064
NOP14-AS1	1.11e-06	23.0631
PDE3B	7.44e-05	23.0631
AF305872.1	1.49e-05	23.0623
AC017007.3	0.00024363	23.0618
IL15RA	5.13e-05	23.0602
AC016747.3	1.52e-06	23.0593
MYL12AP1	3.6e-05	23.0583
NKAPD1	0.000109813	23.0578
RPL12P24	3.65e-05	23.0561
ATP10D	0.000516645	23.0556
SPCS2P4	0.0002063	23.0547
APLF	0.000164016	23.0542
DYNC1I2P1	1.75e-05	23.054
COQ9	1.69e-07	23.0521
AC026436.1	1.72e-06	23.0514
HS1BP3	1.51e-05	23.0513
AC092427.1	6.79e-05	23.0507
UBBP5	5.22e-06	23.0505
RNASEL	5.16e-06	23.0503
AC016876.2	3.9e-06	23.0502
AC018521.5	0.000343201	23.0496
DNAJA1P3	3.47e-05	23.0485
NPM1P42	4.55e-05	23.0483
PSMA2P2	2.23e-06	23.0479
GPR155	0.000139275	23.0469
LRP5L	4.79e-05	23.0442
MPP1	5.55e-07	23.044
AC130304.1	0.000336811	23.0433
TPM3P4	5.93e-06	23.0407
AL390728.6	7.98e-05	23.0388
AC131212.2	0.000141003	23.0385
RPL31P12	1.85e-05	23.037
RPS7P6	8.7e-05	23.037
TCAIM	5.04e-07	23.0351
TMEM14DP	1.86e-05	23.0345
RAC1P1	1.48e-06	23.0311
CARMIL2	1.8e-05	23.0296
SVBP	2.63e-05	23.0278
AC090013.1	4.16e-05	23.0272
BOLA1	6.55e-06	23.0262
PDCD1LG2	1.63e-05	23.026
EIF5P1	8.62e-05	23.0256
RPL21P67	5.56e-05	23.0249
RPL36AP39	3.34e-05	23.0243
SLC35E4	6.84e-05	23.0233
AP000797.2	4.56e-06	23.0211
EME2	7.94e-06	23.018
[truncated: 3,966 more rows]

## Sheet: Steady-state DEGs (Donors1-4)
Steady-state DEGS (<0.01 adjp, logFC>1)	B&H p	logFC		ID	Name	Source	pValue	FDR B&H	FDR B&Y	Bonferroni	Genes from Input	Genes in Annotation
CD1A	1.66e-09	26.6686		GO:0042254	ribosome biogenesis		3.76e-26	2.09e-22	1.93e-21	2.09e-22	45	303		21.6792
FNDC4	7.22e-05	25.6517		GO:0022613	ribonucleoprotein complex biogenesis		1.74e-25	4.84e-22	4.45e-21	9.68e-22	56	512		21.3152
GUCA2B	0.000182378	25.5367		GO:0016072	rRNA metabolic process		5.8e-21	1.08e-17	9.9e-17	3.23e-17	35	229		16.9682
AC002456.2	0.000199841	25.4549		GO:0006364	rRNA processing		9.49e-21	1.32e-17	1.22e-16	5.28e-17	34	217		16.8791
CLEC5A	5.88e-18	11.6047		GO:0034470	ncRNA processing		1.84e-17	2.05e-14	1.88e-13	1.02e-13	40	389		13.6891
HPGDS	1.05e-11	11.1976		GO:0034660	ncRNA metabolic process		3.8e-17	3.53e-14	3.25e-13	2.12e-13	44	482		13.4522
MYC	1.3e-25	9.80552		GO:0043067	regulation of programmed cell death		7.39e-15	5.88e-12	5.41e-11	4.12e-11	87	1811		11.2304
G0S2	3.09e-62	8.63681		GO:0042981	regulation of apoptotic process		2.23e-14	1.55e-11	1.43e-10	1.24e-10	85	1779		10.8091
RNU2-59P	0.000247787	8.15071		GO:0010941	regulation of cell death		4.28e-14	2.65e-11	2.44e-10	2.38e-10	90	1969		10.5769
SDS	9.6e-05	7.89461		GO:0006414	translational elongation		1.57e-13	7.95e-11	7.32e-10	8.75e-10	50	764		10.0996
MMP12	3.68e-12	7.87212		GO:0006412	translation		1.57e-13	7.95e-11	7.32e-10	8.75e-10	50	764		10.0996
IL1B	3.42e-16	7.72249		GO:0034097	response to cytokine		4.55e-13	2.11e-10	1.94e-09	2.53e-09	67	1287		9.67551
SLC43A3	1.27e-12	7.3923		GO:0043604	amide biosynthetic process		5.32e-13	2.28e-10	2.1e-09	2.96e-09	55	930		9.64245
ELAVL4	7.87e-05	7.36648		GO:0043043	peptide biosynthetic process		5.82e-13	2.32e-10	2.13e-09	3.24e-09	50	791		9.63507
CPVL	4.24e-17	7.35041		GO:0071345	cellular response to cytokine stimulus		3.51e-12	1.3e-09	1.2e-08	1.96e-08	62	1188		8.88472
EIF2S3L	0.000211939	7.32723		GO:0016071	mRNA metabolic process		6.17e-12	2.15e-09	1.98e-08	3.44e-08	52	901		8.66817
SLC27A2	0.000280069	7.21433		GO:0042273	ribosomal large subunit biogenesis		8.36e-12	2.74e-09	2.52e-08	4.66e-08	15	71		8.56257
SERPINB2	4.53e-05	7.19975		GO:0006518	peptide metabolic process		9.14e-12	2.83e-09	2.6e-08	5.09e-08	53	940		8.54852
PLAUR	1.08e-20	7.00366		GO:0006417	regulation of translation		1.87e-11	5.49e-09	5.05e-08	1.04e-07	36	489		8.26035
SCARF1	2.3e-06	6.85798		GO:0043069	negative regulation of programmed cell death		4.19e-11	1.17e-08	1.07e-07	2.34e-07	56	1071		7.93256
SLC18A2	8.66e-15	6.59166		GO:0043066	negative regulation of apoptotic process		5.57e-11	1.48e-08	1.36e-07	3.1e-07	55	1048		7.83062
IL1RN	4.74e-23	6.40489		GO:0006413	translational initiation		8.45e-11	2.14e-08	1.97e-07	4.71e-07	22	198		7.66959
MMP9	4.53e-84	6.36002		GO:0034248	regulation of cellular amide metabolic process		9.01e-11	2.18e-08	2.01e-07	5.02e-07	37	543		7.66115
C1orf61	5.25e-07	6.25322		GO:0060548	negative regulation of cell death		1.04e-10	2.4e-08	2.2e-07	5.81e-07	59	1192		7.62069
CD207	3.53e-83	6.2346		GO:0043603	cellular amide metabolic process		1.08e-10	2.4e-08	2.2e-07	5.99e-07	60	1225		7.62069
DHRS9	1.56e-11	6.21244		GO:0006402	mRNA catabolic process		1.49e-10	3.18e-08	2.93e-07	8.27e-07	30	377		7.4973
SFN	9.58e-06	5.86447		GO:0002181	cytoplasmic translation		1.93e-10	3.98e-08	3.66e-07	1.08e-06	16	102		7.40012
CSF1R	0.000109926	5.64499		GO:0006401	RNA catabolic process		3.94e-10	7.83e-08	7.21e-07	2.19e-06	31	417		7.10602
FCER1A	5.23e-21	5.60755		GO:0006986	response to unfolded protein		7.51e-10	1.44e-07	1.33e-06	4.18e-06	20	182		6.84103
IL8	1.58e-86	5.58187		GO:0035966	response to topologically incorrect protein		1.03e-09	1.91e-07	1.76e-06	5.74e-06	21	205		6.71806
ZNF165	2.78e-09	5.46823		GO:0016032	viral process		3.16e-09	5.55e-07	5.11e-06	1.76e-05	45	853		6.25563
C15orf48	7.5e-123	5.44536		GO:0034655	nucleobase-containing compound catabolic process		3.2e-09	5.55e-07	5.11e-06	1.78e-05	35	562		6.25563
CCL20	9.55e-08	5.44349		GO:0022618	ribonucleoprotein complex assembly		3.29e-09	5.55e-07	5.11e-06	1.83e-05	24	284		6.25563
HSPA5	1.48e-147	5.36383		GO:0042255	ribosome assembly		6.48e-09	1.06e-06	9.76e-06	3.61e-05	12	66		5.97428
RNVU1-20	0.001617	5.28868		GO:0006396	RNA processing		7.85e-09	1.25e-06	1.15e-05	4.37e-05	63	1474		5.90344
C10orf2	0.00066799	5.17117		GO:0044403	symbiotic process		8.1e-09	1.25e-06	1.15e-05	4.51e-05	46	911		5.9024
TNFRSF12A	0.000336175	5.10899		GO:0071826	ribonucleoprotein complex subunit organization		8.48e-09	1.28e-06	1.18e-05	4.72e-05	24	298		5.89415
AGPAT9	1.9e-30	5.08		GO:0046700	heterocycle catabolic process		9.98e-09	1.46e-06	1.35e-05	5.56e-05	36	616		5.83505
ATP8B4	0.000613561	5.04965		GO:0044270	cellular nitrogen compound catabolic process		1.04e-08	1.49e-06	1.37e-05	5.79e-05	36	617		5.82798
TNFSF14	3.45e-05	4.9183		GO:0019439	aromatic compound catabolic process		1.64e-08	2.28e-06	2.1e-05	9.12e-05	36	628		5.64187
PTGS1	1.77e-08	4.91468		GO:1901361	organic cyclic compound catabolic process		2.51e-08	3.41e-06	3.14e-05	0.00014	37	668		5.46737
IGLON5	0.000685784	4.90554		GO:0002183	cytoplasmic translational initiation		2.74e-08	3.6e-06	3.31e-05	0.000152	9	36		5.4443
RP11-206L10.11	0.000347998	4.88003		GO:0072594	establishment of protein localization to organelle		2.78e-08	3.6e-06	3.31e-05	0.000155	35	612		5.4443
CTB-89H12.4	0.000350982	4.86317		GO:0080134	regulation of response to stress		3.02e-08	3.82e-06	3.51e-05	0.000168	67	1671		5.41828
LAMC2	0.0011919	4.81877		GO:0044419	interspecies interaction between organisms		3.94e-08	4.87e-06	4.49e-05	0.000219	46	960		5.31211
CTA-29F11.1	0.000712104	4.66944		GO:0001819	positive regulation of cytokine production		4.18e-08	5.07e-06	4.66e-05	0.000233	31	508		5.29533
PUS7	0.00130226	4.65123		GO:0006913	nucleocytoplasmic transport		5.43e-08	6.44e-06	5.92e-05	0.000303	26	379		5.19132
CCDC86	0.000569408	4.63544		GO:0051169	nuclear transport		6.36e-08	7.38e-06	6.79e-05	0.000354	26	382		5.13224
PRMT10	1.8e-05	4.52266		GO:0044265	cellular macromolecule catabolic process		1.26e-07	1.43e-05	0.000131	0.000704	52	1201		4.84558
RP11-386I14.4	6.29e-10	4.46846		GO:0000184	nuclear-transcribed mRNA catabolic process, nonsense-mediated decay		1.28e-07	1.43e-05	0.000131	0.000714	14	120		4.84558
LAMB3	3.09e-07	4.38268		GO:0001816	cytokine production		1.54e-07	1.68e-05	0.000154	0.000855	42	875		4.77573
ZNF814	0.00273205	4.30002		GO:0080135	regulation of cellular response to stress		1.74e-07	1.86e-05	0.000171	0.000968	40	815		4.73025
IL1R2	9.19e-07	4.24707		GO:0034504	protein localization to nucleus		1.86e-07	1.95e-05	0.000179	0.00104	22	300		4.71086
APOBR	0.000152616	4.17782		GO:0034620	cellular response to unfolded protein		1.89e-07	1.95e-05	0.000179	0.00105	15	143		4.71086
IL1RL2	1.14e-06	4.09925		GO:0035967	cellular response to topologically incorrect protein		2.02e-07	2.05e-05	0.000189	0.00113	16	164		4.68867
LST1	1.22e-14	4.0731		GO:0001817	regulation of cytokine production		2.09e-07	2.07e-05	0.000191	0.00116	39	789		4.6834
FLT1	0.00241686	4.04939		GO:2001233	regulation of apoptotic signaling pathway		2.12e-07	2.07e-05	0.000191	0.00118	28	461		4.6834
CDC42EP3	1.08e-16	3.97607		GO:0070972	protein localization to endoplasmic reticulum		3.24e-07	3.11e-05	0.000286	0.0018	15	149		4.50766
PTPRE	6.7e-05	3.96987		GO:0006403	RNA localization		3.31e-07	3.12e-05	0.000288	0.00184	19	237		4.50529
NAMPTL	1.15e-15	3.96892		GO:0009057	macromolecule catabolic process		3.43e-07	3.18e-05	0.000293	0.00191	58	1453		4.49716
NSUN6	0.000147242	3.93777		GO:0006984	ER-nucleus signaling pathway		3.94e-07	3.6e-05	0.000331	0.0022	9	48		4.44358
DMKN	0.00483798	3.88779		GO:0006886	intracellular protein transport		4.34e-07	3.9e-05	0.000359	0.00242	60	1536		4.40916
MFSD2A	0.00443991	3.86822		GO:0097193	intrinsic apoptotic signaling pathway		4.79e-07	4.24e-05	0.00039	0.00267	22	317		4.37304
SLC16A1	0.0024718	3.79278		GO:0033365	protein localization to organelle		5.26e-07	4.52e-05	0.000416	0.00293	56	1400		4.34467
DDX39B	3.07e-05	3.74412		GO:0032880	regulation of protein localization		5.28e-07	4.52e-05	0.000416	0.00294	50	1188		4.34467
RCC1	2.96e-06	3.72327		GO:1900180	regulation of protein localization to nucleus		6.09e-07	5.14e-05	0.000473	0.00339	14	136		4.28904
PSMD5	3.8e-11	3.68326		GO:0050715	positive regulation of cytokine secretion		6.37e-07	5.3e-05	0.000487	0.00355	15	157		4.27597
PTPN22	3.34e-05	3.64058		GO:0050663	cytokine secretion		6.47e-07	5.3e-05	0.000487	0.0036	20	272		4.27597
PPAT	0.000948334	3.61329		GO:0009607	response to biotic stimulus		7.15e-07	5.77e-05	0.000531	0.00398	62	1633		4.23913
MTRNR2L1	3.13e-54	3.53565		GO:0036500	ATF6-mediated unfolded protein response		7.25e-07	5.77e-05	0.000531	0.00404	5	10		4.23913
CLDN1	4.67e-08	3.44536		GO:0045047	protein targeting to ER		8.56e-07	6.67e-05	0.000614	0.00477	13	120		4.17587
FOSL1	0.00190258	3.44525		GO:0051130	positive regulation of cellular component organization		8.62e-07	6.67e-05	0.000614	0.0048	54	1350		4.17587
MRTO4	7.21e-17	3.34581		GO:0006611	protein export from nucleus		1.11e-06	8.5e-05	0.000782	0.00621	16	186		4.07053
BYSL	0.00531601	3.33967		GO:0030968	endoplasmic reticulum unfolded protein response		1.14e-06	8.56e-05	0.000787	0.00633	13	123		4.06778
DDIT3	4.45e-12	3.32394		GO:0072599	establishment of protein localization to endoplasmic reticulum		1.25e-06	9.26e-05	0.000852	0.00695	13	124		4.03334
BCAT1	1.92e-09	3.27555		GO:0006614	SRP-dependent cotranslational protein targeting to membrane		1.27e-06	9.33e-05	0.000859	0.00709	12	105		4.03016
QTRTD1	0.00354091	3.26832		GO:0000956	nuclear-transcribed mRNA catabolic process		1.38e-06	9.94e-05	0.000915	0.00766	17	212		4.00248
SNORD104	0.000274341	3.26355		GO:0051707	response to other organism		1.8e-06	0.000128	0.00118	0.01	60	1604		3.89245
CIRH1A	0.00879913	3.23126		GO:0043487	regulation of RNA stability		1.82e-06	0.000128	0.00118	0.0101	16	193		3.89245
UBIAD1	0.0011964	3.2233		GO:0010608	posttranscriptional regulation of gene expression		1.87e-06	0.000129	0.00119	0.0104	50	1241		3.89008
MACC1	8.41e-05	3.2102		GO:0043207	response to external biotic stimulus		1.87e-06	0.000129	0.00119	0.0104	60	1606		3.89008
TFPI2	1.45e-09	3.19051		GO:0006613	cotranslational protein targeting to membrane		1.9e-06	0.000129	0.00119	0.0106	12	109		3.88874
RNA28S5	1.78e-05	3.1789		GO:0002687	positive regulation of leukocyte migration		2.33e-06	0.000157	0.00144	0.013	14	152		3.80521
SRM	3.52e-06	3.17081		GO:0006952	defense response		2.55e-06	0.000169	0.00155	0.0142	66	1849		3.77263
ZNF331	0.000365473	3.15329		GO:0070201	regulation of establishment of protein localization		2.63e-06	0.000172	0.00158	0.0146	39	874		3.76422
RN7SL1	6.06e-05	3.14561		GO:0051168	nuclear export		3.09e-06	0.0002	0.00184	0.0172	16	201		3.69897
RP11-304L19.5	0.00243716	3.1279		GO:0000470	maturation of LSU-rRNA		3.51e-06	0.000225	0.00207	0.0196	6	22		3.6484
IRF8	0.00440767	3.11488		GO:1903573	negative regulation of response to endoplasmic reticulum stress		3.8e-06	0.00024	0.00221	0.0212	8	47		3.61907
PPFIBP1	3.87e-08	3.11164		GO:0071353	cellular response to interleukin-4		4.1e-06	0.000257	0.00236	0.0229	7	34		3.5904
CLN8	0.00896789	3.07587		GO:0051247	positive regulation of protein metabolic process		4.61e-06	0.000285	0.00263	0.0257	66	1882		3.54485
DDX31	0.00317083	3.05687		GO:0045597	positive regulation of cell differentiation		4.86e-06	0.000298	0.00274	0.0271	47	1176		3.52637
S100A2	6.47e-05	3.03534		GO:0043488	regulation of mRNA stability		5.01e-06	0.0003	0.00276	0.0279	15	185		3.52302
KMO	1.47e-09	3.01242		GO:2001242	regulation of intrinsic apoptotic signaling pathway		5.01e-06	0.0003	0.00276	0.0279	15	185		3.52302
RRP12	0.00461198	2.98119		GO:0048585	negative regulation of response to stimulus		5.14e-06	0.000305	0.0028	0.0286	67	1927		3.51641
PMEPA1	7.04e-09	2.92875		GO:0006457	protein folding		5.26e-06	0.000308	0.00284	0.0293	17	234		3.51089
MAT2A	6.96e-06	2.91718		GO:0097190	apoptotic signaling pathway		5.34e-06	0.00031	0.00285	0.0298	32	669		3.50864
C3	0.00264938	2.91322		GO:0045727	positive regulation of translation		6.18e-06	0.000351	0.00323	0.0344	13	143		3.45506
ZNF462	0.00467464	2.90671		GO:0043065	positive regulation of apoptotic process		6.22e-06	0.000351	0.00323	0.0347	35	772		3.45506
IARS	2.85e-06	2.89516		GO:0050707	regulation of cytokine secretion		6.23e-06	0.000351	0.00323	0.0347	17	237		3.45506
BZW2	1.19e-10	2.88095		GO:1904951	positive regulation of establishment of protein localization		7.09e-06	0.000395	0.00364	0.0395	27	521		3.40318
AIF1	2e-08	2.86573		GO:0010942	positive regulation of cell death		7.35e-06	0.000405	0.00373	0.0409	37	845		3.39222
OTUD4	3.62e-05	2.85435		GO:0070670	response to interleukin-4		7.46e-06	0.000406	0.00374	0.0415	7	37		3.39169
UBAC2	0.00940104	2.8377		GO:0002684	positive regulation of immune system process		7.51e-06	0.000406	0.00374	0.0418	49	1268		3.39169
REV3L	3.56e-08	2.80836		GO:0030335	positive regulation of cell migration		7.71e-06	0.000413	0.0038	0.043	30	617		3.38405
GLIPR1	5.18e-28	2.79937		GO:0043068	positive regulation of programmed cell death		7.99e-06	0.000422	0.00388	0.0445	35	781		3.375
EIF4A1	6.25e-14	2.7943		GO:2000278	regulation of DNA biosynthetic process		8.03e-06	0.000422	0.00388	0.0447	12	125		3.375
TMEM243	0.0035125	2.78897		GO:0034250	positive regulation of cellular amide metabolic process		8.64e-06	0.000446	0.0041	0.0481	14	170		3.35115
CTNNAL1	1.43e-05	2.78878		GO:0045321	leukocyte activation		8.64e-06	0.000446	0.0041	0.0481	52	1385		3.35115
IL23A	9.12e-08	2.78855		GO:0042274	ribosomal small subunit biogenesis		9.2e-06	0.00047	0.00433	0.0513	9	69		3.32772
SNHG8	1.39e-17	2.78386		GO:0071426	ribonucleoprotein complex export from nucleus		1.02e-05	0.000519	0.00477	0.0571	12	128		3.28508
PIKFYVE	1.02e-09	2.7781		GO:0000055	ribosomal large subunit export from nucleus		1.04e-05	0.00052	0.00478	0.0577	4	8		3.28416
HERPUD1	1.55e-18	2.76937		GO:0032270	positive regulation of cellular protein metabolic process		1.05e-05	0.00052	0.00479	0.0583	62	1774		3.28391
TGFBI	5.08e-05	2.76366		GO:0071166	ribonucleoprotein complex localization		1.11e-05	0.000547	0.00503	0.0618	12	129		3.26217
SACS	0.000125687	2.76156		GO:0015931	nucleobase-containing compound transport		1.13e-05	0.000549	0.00505	0.0631	17	248		3.26082
PNP	0.000225367	2.75543		GO:1902570	protein localization to nucleolus		1.14e-05	0.000549	0.00505	0.0634	5	16		3.26082
DNASE1L3	2.62e-08	2.73747		GO:1905897	regulation of response to endoplasmic reticulum stress		1.14e-05	0.000549	0.00505	0.0636	10	89		3.26082
TCFL5	6.37e-05	2.72978		GO:0050658	RNA transport		1.21e-05	0.000572	0.00526	0.0674	15	199		3.24298
ABL2	1.32e-10	2.71997		GO:0050657	nucleic acid transport		1.21e-05	0.000572	0.00526	0.0674	15	199		3.24298
ACSL5	0.00313372	2.70961		GO:0002366	leukocyte activation involved in immune response		1.3e-05	0.000607	0.00558	0.0722	33	732		3.21695
NOLC1	1.91e-20	2.70763		GO:0031329	regulation of cellular catabolic process		1.37e-05	0.000634	0.00583	0.0761	37	869		3.19805
RNMTL1	0.00826111	2.692		GO:0051236	establishment of RNA localization		1.45e-05	0.000661	0.00608	0.0806	15	202		3.17973
TSR1	3.44e-08	2.68054		GO:0002263	cell activation involved in immune response		1.45e-05	0.000661	0.00608	0.0807	33	736		3.17973
RNF24	0.0031114	2.66567		GO:0046903	secretion		1.5e-05	0.000681	0.00626	0.0837	63	1834		3.16704
HLA-DQA2	1.63e-70	2.66414		GO:0006954	inflammatory response		1.52e-05	0.000683	0.00629	0.0847	35	805		3.16545
SRC	0.00632273	2.65991		GO:0030334	regulation of cell migration		1.65e-05	0.000736	0.00678	0.092	42	1052		3.133
ZNF354B	0.0093073	2.63704		GO:2000147	positive regulation of cell motility		1.75e-05	0.000775	0.00713	0.0976	30	644		3.11092
MTRR	0.00610259	2.59565		GO:0030155	regulation of cell adhesion		1.77e-05	0.000777	0.00715	0.0987	34	777		3.10952
CD82	0.000542694	2.58957		GO:0006405	RNA export from nucleus		1.9e-05	0.000826	0.0076	0.106	12	136		3.08323
NME1	2.6e-09	2.58765		GO:0019221	cytokine-mediated signaling pathway		1.92e-05	0.000828	0.00762	0.107	35	814		3.08181
C4orf32	0.000304624	2.58494		GO:0061013	regulation of mRNA catabolic process		1.93e-05	0.000828	0.00762	0.108	15	207		3.08181
PPIF	6.94e-24	2.58309		GO:2000573	positive regulation of DNA biosynthetic process		2.05e-05	0.00087	0.008	0.114	9	76		3.06068
TIMM9	0.000477852	2.57491		GO:0002274	myeloid leukocyte activation		2.1e-05	0.000884	0.00814	0.117	31	683		3.05345
CST3	2.34e-27	2.57455		GO:0071897	DNA biosynthetic process		2.14e-05	0.000894	0.00823	0.119	24	461		3.04866
DHX33	0.0056913	2.56851		GO:2001234	negative regulation of apoptotic signaling pathway		2.42e-05	0.00101	0.00926	0.135	17	263		2.9974
RP11-556E13.1	0.00144629	2.56315		GO:0000027	ribosomal large subunit assembly		2.44e-05	0.00101	0.00926	0.136	6	30		2.9974
PHLDA1	5.73e-17	2.55956		GO:0006458	'de novo' protein folding		2.46e-05	0.00101	0.00927	0.137	7	44		2.99654
PDE4DIP	6e-11	2.55899		GO:0051223	regulation of protein transport		2.54e-05	0.00103	0.00949	0.141	35	825		2.98674
KIAA0020	1.46e-10	2.55477		GO:0034976	response to endoplasmic reticulum stress		2.89e-05	0.00117	0.0107	0.161	18	294		2.93293
WDR12	0.000599572	2.52694		GO:0009894	regulation of catabolic process		2.92e-05	0.00117	0.0108	0.163	41	1042		2.93144
CXCL14	0.00744879	2.52663		GO:0042119	neutrophil activation		3.01e-05	0.0012	0.011	0.168	25	502		2.92154
UCK2	0.00188141	2.52609		GO:0009628	response to abiotic stimulus		3.03e-05	0.0012	0.011	0.169	50	1375		2.92154
ARFGAP3	7.37e-15	2.52401		GO:2000145	regulation of cell motility		3.3e-05	0.00129	0.0119	0.184	43	1120		2.88807
RASAL2	1.01e-06	2.50543		GO:0042110	T cell activation		3.37e-05	0.00131	0.0121	0.188	26	537		2.88207
CDCA4	0.00274669	2.50295		GO:0090150	establishment of protein localization to membrane		3.47e-05	0.00133	0.0122	0.193	20	355		2.87746
NUPL1	0.000402496	2.49381		GO:0051272	positive regulation of cellular component movement		3.47e-05	0.00133	0.0122	0.193	30	668		2.87746
NAA50	5.15e-13	2.47524		GO:1903706	regulation of hemopoiesis		3.48e-05	0.00133	0.0122	0.194	26	538		2.87746
ANPEP	3.28e-05	2.46886		GO:0140352	export from cell		3.59e-05	0.00136	0.0125	0.2	59	1730		2.86646
NAMPT	1.59e-28	2.46775		GO:0036230	granulocyte activation		3.66e-05	0.00138	0.0127	0.204	25	508		2.86107
TAF1D	1.45e-20	2.46487		GO:0090195	chemokine secretion		3.78e-05	0.0014	0.0129	0.211	5	20		2.85294
MIS12	0.00019827	2.45804		GO:0046112	nucleobase biosynthetic process		3.78e-05	0.0014	0.0129	0.211	5	20		2.85294
GTF2IRD1	0.00818441	2.45486		GO:0032269	negative regulation of cellular protein metabolic process		3.93e-05	0.00145	0.0134	0.219	45	1202		2.83863
SLC9A7	0.000808118	2.45136		GO:0002685	regulation of leukocyte migration		4.36e-05	0.0016	0.0147	0.243	15	222		2.79615
CREB5	0.00037675	2.44657		GO:0040017	positive regulation of locomotion		4.44e-05	0.00162	0.0149	0.247	30	677		2.79183
GLA	4.33e-09	2.42948		GO:0009968	negative regulation of signal transduction		4.67e-05	0.00169	0.0156	0.26	53	1513		2.77211
DOCK4	2.78e-06	2.42336		GO:0009306	protein secretion		4.81e-05	0.00173	0.0159	0.268	30	680		2.76246
LPXN	4.7e-07	2.42274		GO:0035592	establishment of protein localization to extracellular region		4.94e-05	0.00176	0.0162	0.275	30	681		2.75375
AL353147.1	6.14e-10	2.41388		GO:0030162	regulation of proteolysis		5.06e-05	0.0018	0.0165	0.282	33	784		2.74594
GLRX	2.5e-06	2.40282		GO:0071216	cellular response to biotic stimulus		5.69e-05	0.00201	0.0185	0.317	16	254		2.69745
GNL3	2.49e-11	2.39437		GO:0002283	neutrophil activation involved in immune response		5.82e-05	0.00203	0.0187	0.324	24	491		2.69229
PNO1	3.51e-07	2.39191		GO:0071396	cellular response to lipid		5.88e-05	0.00203	0.0187	0.327	29	654		2.69229
RRS1	0.000854992	2.38832		GO:0032940	secretion by cell		5.89e-05	0.00203	0.0187	0.328	57	1682		2.69229
PLEK2	4.06e-05	2.3879		GO:1903827	regulation of cellular protein localization		5.92e-05	0.00203	0.0187	0.33	28	621		2.69229
ATP1B1	8.56e-09	2.38739		GO:0071692	protein localization to extracellular region		5.94e-05	0.00203	0.0187	0.331	30	688		2.69229
ZUFSP	0.0065949	2.38015		GO:1900182	positive regulation of protein localization to nucleus		6.07e-05	0.00206	0.019	0.338	9	87		2.68592
SIK1	0.00682492	2.37568		GO:0006259	DNA metabolic process		6.52e-05	0.0022	0.0202	0.363	41	1080		2.65777
SELK	7.23e-22	2.37526		GO:2001243	negative regulation of intrinsic apoptotic signaling pathway		6.72e-05	0.00226	0.0208	0.374	10	109		2.64685
PA2G4	2.44e-19	2.37355		GO:0009113	purine nucleobase biosynthetic process		6.87e-05	0.00228	0.021	0.383	4	12		2.64149
VEGFA	7.23e-18	2.3638		GO:0090087	regulation of peptide transport		6.92e-05	0.00228	0.021	0.386	35	867		2.64149
NOP16	8.74e-10	2.36019		GO:0045785	positive regulation of cell adhesion		6.93e-05	0.00228	0.021	0.386	23	465		2.64149
ABHD2	0.000292278	2.35731		GO:0050714	positive regulation of protein secretion		7.09e-05	0.00232	0.0214	0.395	18	315		2.63414
DDX21	3.59e-32	2.3509		GO:0002682	regulation of immune system process		7.39e-05	0.00241	0.0222	0.412	59	1775		2.61834
TXLNG	0.00344683	2.35027		GO:2000660	negative regulation of interleukin-1-mediated signaling pathway		7.71e-05	0.0025	0.023	0.429	3	5		2.60258
RBBP8	0.00535311	2.34992		GO:0034341	response to interferon-gamma		8.13e-05	0.0026	0.0239	0.453	14	208		2.58519
HSPD1	4.56e-30	2.34567		GO:0050900	leukocyte migration		8.16e-05	0.0026	0.0239	0.455	25	534		2.58519
METTL1	0.00120578	2.34224		GO:0030097	hemopoiesis		8.17e-05	0.0026	0.0239	0.455	39	1018		2.58519
CCND2	6.27e-09	2.34157		GO:0002444	myeloid leukocyte mediated immunity		8.51e-05	0.00269	0.0248	0.474	26	568		2.56992
AHCY	0.00631935	2.34102		GO:0071347	cellular response to interleukin-1		8.91e-05	0.0028	0.0258	0.496	13	184		2.55222
CTPS1	0.00151846	2.31412		GO:0002446	neutrophil mediated immunity		9.26e-05	0.00289	0.0266	0.516	24	506		2.53985
FCGBP	4.41e-12	2.30916		GO:0010648	negative regulation of cell communication		9.32e-05	0.00289	0.0266	0.519	55	1632		2.53985
CD44	2.59e-22	2.30013		GO:0051094	positive regulation of developmental process		9.32e-05	0.00289	0.0266	0.519	55	1632		2.53985
CALCOCO2	0.000702272	2.29512		GO:0045861	negative regulation of proteolysis		9.56e-05	0.00294	0.0271	0.532	20	382		2.5315
AEN	0.000252293	2.2809		GO:0001731	formation of translation preinitiation complex		9.77e-05	0.00294	0.0271	0.544	4	13		2.53136
EVI2A	0.000554187	2.28058		GO:1904816	positive regulation of protein localization to chromosome, telomeric region		9.77e-05	0.00294	0.0271	0.544	4	13		2.53136
TSIX	0.00475045	2.28032		GO:0000054	ribosomal subunit export from nucleus		9.77e-05	0.00294	0.0271	0.544	4	13		2.53136
WDR43	3.12e-11	2.27717		GO:0033750	ribosome localization		9.77e-05	0.00294	0.0271	0.544	4	13		2.53136
MIR155HG	6.84e-17	2.27473		GO:0023057	negative regulation of signaling		9.94e-05	0.00295	0.0272	0.554	55	1636		2.52988
TRMT6	0.00109778	2.25805		GO:0006612	protein targeting to membrane		9.97e-05	0.00295	0.0272	0.555	14	212		2.52988
NOP56	5.74e-16	2.25462		GO:0070555	response to interleukin-1		9.97e-05	0.00295	0.0272	0.555	14	212		2.52988
GJA1	0.00450277	2.25342		GO:0050863	regulation of T cell activation		0.000103	0.00304	0.028	0.574	19	354		2.51756
NPM3	0.00334079	2.25169		GO:0042127	regulation of cell population proliferation		0.00011	0.00322	0.0296	0.612	62	1921		2.49214
C17orf76-AS1	1.14e-12	2.25027		GO:0051270	regulation of cellular component movement		0.000111	0.00324	0.0299	0.62	44	1219		2.48905
SLC7A5	0.00848515	2.21796		GO:0071346	cellular response to interferon-gamma		0.000117	0.00339	0.0312	0.651	13	189		2.47006
MKI67IP	5.45e-05	2.2114		GO:0022407	regulation of cell-cell adhesion		0.000118	0.00339	0.0312	0.654	22	450		2.4698
YBX1	6.49e-33	2.20476		GO:0051222	positive regulation of protein transport		0.000122	0.0035	0.0322	0.68	23	483		2.45556
SNHG3	7.95e-09	2.20128		GO:0002690	positive regulation of leukocyte chemotaxis		0.000131	0.00374	0.0344	0.73	9	96		2.42678
SRPRB	0.00848936	2.18352		GO:0071428	rRNA-containing ribonucleoprotein complex export from nucleus		0.000135	0.00383	0.0352	0.75	4	14		2.41726
TNFRSF18	3.6e-08	2.17487		GO:0008637	apoptotic mitochondrial changes		0.000137	0.00387	0.0357	0.763	11	142		2.41184
NIP7	0.000822981	2.16634		GO:1902533	positive regulation of intracellular signal transduction		0.00014	0.00394	0.0363	0.782	41	1119		2.40417
PAICS	0.000882726	2.16588		GO:0045580	regulation of T cell differentiation		0.000141	0.00394	0.0363	0.785	12	167		2.40417
PTTG1	1.26e-07	2.16105		GO:0043312	neutrophil degranulation		0.000142	0.00395	0.0364	0.79	23	488		2.40318
INSIG1	1.64e-20	2.15573
FOSL2	6.68e-07	2.15097
WDR3	0.00802798	2.14277
FAM208B	4.95e-05	2.14042
LINC00969	0.00315442	2.12734
NHP2L1	5.35e-14	2.12355
SGK1	3.42e-08	2.11685
EZH2	0.00162704	2.10065
LHCGR	4.38e-05	2.09967
HNRNPAB	1.46e-09	2.09355
FAM105B	9.91e-10	2.07817
TOMM40	0.000125687	2.07591
WDR46	0.00422346	2.0746
B3GNT5	0.00102731	2.07081
WBSCR22	1.15e-06	2.06787
CDK4	9.85e-05	2.06335
DOCK5	0.00936572	2.05874
DNAJB11	2.82e-14	2.05178
ATAD3A	0.00827856	2.05091
STX12	0.00104584	2.05065
ZNF121	0.00196234	2.0477
TCTN3	0.00426395	2.04571
MTHFD1L	0.00696051	2.04227
EPHA2	0.00518389	2.03671
MBP	9.93e-07	2.03316
KDM6B	2.44e-07	2.02031
ZNF366	0.00438619	2.01996
DUSP2	9.88e-09	2.00695
TGFA	0.00209234	1.99262
STX11	0.000337053	1.97689
C1QBP	1.61e-08	1.96224
SH3D19	0.00888976	1.96086
EEF1A1	6.18e-40	1.96048
NFKBID	0.00130503	1.95371
SLC25A5	7.92e-13	1.94153
CLEC4F	0.00596979	1.93512
POLR3E	0.00525411	1.93361
LYAR	1.19e-05	1.93224
GAR1	0.00390427	1.93148
PPP1R10	0.00424764	1.92669
TWISTNB	2.59e-06	1.91759
TFDP1	0.000607851	1.9165
NDUFAF4	0.000548473	1.91621
WDR74	0.00150981	1.91292
DNAJC3	4.37e-08	1.91066
C7orf55-LUC7L2	0.000202442	1.9056
ATP1A1	5.96e-07	1.90366
NCL	4.96e-39	1.90308
PTP4A1	0.00016004	1.89547
NPM1	4.53e-26	1.89301
EEF1B2	4.17e-19	1.89202
U2AF1	1.13e-13	1.89064
RCOR1	0.000876558	1.88342
CTC-444N24.11	0.00440477	1.87073
ZC3H11A	0.00170244	1.85594
MFSD1	0.000432574	1.85483
SETD5-AS1	0.00309348	1.85045
PXK	0.000746818	1.84911
PFDN2	1.17e-09	1.82288
ETS2	4.51e-07	1.81833
TCEB3	0.00273205	1.81597
ARL5B	0.00343171	1.81452
ABCA1	0.00823893	1.81067
LAPTM5	3.79e-06	1.79992
EIF1AX	2.61e-11	1.78596
SPAG9	8.71e-12	1.78299
DKC1	8.66e-06	1.76636
HLA-DQB2	9.88e-44	1.76253
SH3BP5	5.51e-09	1.76083
PAPSS2	0.00339707	1.75691
RANBP1	8.26e-07	1.75568
ZC3H12A	0.000372058	1.74548
PRNP	0.000760344	1.72929
MCOLN2	1.16e-13	1.72575
PTRH2	0.000659151	1.71296
XBP1	6.64e-07	1.7115
ABHD6	0.00492959	1.70403
CAPN2	9.01e-05	1.69056
RPL9	5.95e-23	1.67815
TIPIN	4.55e-06	1.67632
HSPA9	4.22e-09	1.67295
POLR1C	0.00839771	1.66963
SLC38A1	9.82e-08	1.65131
WAPAL	0.0006077	1.64811
YDJC	0.00536833	1.64717
ATP13A3	0.00236063	1.64198
HNRNPA1L2	0.00447293	1.63382
EMP1	0.00788104	1.63228
SKIL	0.00012924	1.62945
RPS3A	1.65e-17	1.62884
DCUN1D5	0.000741397	1.62512
CTNNBIP1	0.00949334	1.62081
ATAD3B	0.00848488	1.61022
TMX2	0.00550259	1.6028
CBWD5	0.00193549	1.60176
ALOX5AP	1.89e-06	1.59706
TCERG1	6.36e-05	1.59276
NME1-NME2	0.000708586	1.59092
GART	0.00481571	1.57967
PRELID1	0.000313026	1.57947
GPATCH4	2.45e-05	1.56584
LMNA	1.37e-16	1.56532
RP11-349A22.5	0.00150782	1.55444
ISG20L2	0.00414764	1.5523
CD53	5.67e-05	1.54524
UTP14A	0.00530748	1.54328
RPF2	0.00169403	1.53506
HSPE1	9.13e-13	1.53412
CUTA	4.63e-05	1.53149
NFAT5	0.00325525	1.5269
EPB41L4A-AS1	0.00181654	1.52304
RASSF5	4.17e-05	1.51965
RRP15	0.00160497	1.51862
CTC-425F1.4	0.0069685	1.51759
EHD1	0.00892544	1.51593
CCT5	6.08e-05	1.5146
SRP72	5.63e-07	1.50765
GPR183	3.45e-24	1.50652
SDF2L1	1.46e-09	1.50108
GTPBP4	6.48e-07	1.49813
HSPA8	1.58e-15	1.49538
GTF2F2	0.0015175	1.48627
MIR22HG	9.78e-05	1.48081
TRAF4	5.72e-05	1.47532
SFPQ	1e-13	1.47025
YBX3	9.36e-10	1.46824
BCCIP	2.69e-05	1.46787
SPTSSA	0.00165216	1.46723
TRMT10C	0.00267791	1.46694
MAP2K3	0.001377	1.46353
EIF4B	3.13e-05	1.46297
HNRNPF	1.8e-08	1.46255
DNTTIP2	3.32e-09	1.46248
CCT2	5.12e-07	1.46141
RASGRP3	0.00508201	1.45745
GLUD1	0.00132353	1.45634
ETF1	2.36e-05	1.4536
SMEK2	0.00922011	1.44435
RPL3	1.15e-19	1.44316
TNFRSF8	0.00526806	1.43329
DNAJC2	5.52e-05	1.4315
GSPT1	6.87e-10	1.42919
CHML	0.00238901	1.41825
GNB2L1	3.86e-17	1.41706
EMP3	1.7e-09	1.41663
MAP4K4	1.81e-20	1.41086
CKS2	0.00090135	1.41002
EIF2A	0.000915368	1.40987
PSMA6	2.54e-07	1.40667
RHEB	1.59e-07	1.40237
HLA-DRB5	1.15e-28	1.40034
NOP58	3.26e-11	1.3993
BTF3L4	0.00400008	1.39882
PABPC3	1.01e-09	1.3885
TPP2	0.00786545	1.38644
EIF3I	7.46e-05	1.37782
UBE2G2	1.14e-06	1.37611
CTSS	1.24e-05	1.36927
ALCAM	8.97e-12	1.3594
ZNF593	0.00105677	1.35845
NR4A2	0.00200451	1.35414
IPO7	0.000131667	1.35162
PSME4	0.00511275	1.35134
SET	1.48e-10	1.35114
RPLP0	7.92e-18	1.34899
CALR	2.21e-14	1.34734
IER3	3.47e-12	1.32551
NASP	7.2e-06	1.31062
EIF5A	4.13e-07	1.3088
RPSA	1.82e-11	1.30084
USP10	0.00624363	1.29883
RSL1D1	2.85e-09	1.29468
CDYL	5.07e-05	1.2938
PNN	1.29e-07	1.2923
CBWD2	0.00829919	1.28641
CD52	0.000388553	1.28155
ZFP36	3.05e-12	1.28106
RPS2	1.25e-19	1.27905
C8orf33	0.00902204	1.27827
HYOU1	0.000213768	1.27185
NINJ1	0.000143559	1.27023
EIF3E	6.49e-06	1.26148
RASAL1	0.00164918	1.25524
KRR1	0.0016502	1.25481
REL	4.29e-12	1.2533
TPT1	1.31e-21	1.25258
CCDC59	9.29e-05	1.24722
HSP90B1	2.1e-15	1.24089
FIP1L1	0.00637906	1.22987
EIF2S3	0.0066955	1.22791
PURB	0.00693333	1.22458
SLCO3A1	0.00743652	1.21467
PTGER4	0.000513957	1.19157
PDE4A	0.00545115	1.1793
2015-09-01	0.00386981	1.17854
MORF4L2	8.33e-05	1.17807
LARP1B	0.00897956	1.17408
CD58	1.97e-07	1.17301
EBNA1BP2	0.00207542	1.17047
C6orf48	0.00247913	1.16853
BAZ1A	4.54e-06	1.16425
STRAP	0.00190787	1.16113
FNBP4	0.000137131	1.14249
MANF	0.000293728	1.13918
RPS7	1.29e-11	1.1383
RAN	1.33e-09	1.13815
EIF3J	2.97e-06	1.13757
ZBTB43	0.00710638	1.13572
SYNCRIP	2.43e-05	1.13111
ILF3	4.42e-06	1.12643
RPL4	2.53e-13	1.12487
RPL6	1.7e-10	1.1052
PPIB	2.95e-07	1.09633
TIAM1	0.000380605	1.09374
EIF3M	0.000299776	1.09197
PABPC4	0.00054208	1.09091
HLA-DQA1	1.27e-22	1.08898
HSP90AB1	2.12e-19	1.08414
PHLDA2	0.00443624	1.081
GPR137B	0.00121208	1.08042
PPP2R2A	0.00823387	1.07577
IWS1	0.00144505	1.06234
BTF3	6.04e-09	1.05957
XIST	0.000167982	1.05925
SLC38A2	0.000342777	1.04968
UPF3B	0.00417749	1.04806
TCEB1	0.000825146	1.04672
ETV3	2.54e-07	1.03899
SEC63	0.00392683	1.03502
ARF4	0.00394129	1.02791
RAB21	0.00107279	1.02751
SERBP1	1.55e-06	1.02694
NUFIP2	0.00713789	1.01432
VASP	0.00615814	1.0081
