# Supplementary material for: Transcriptional programming of immunoregulatory responses in human Langerhans cells
Source: Front Immunol. 2022 Sep 20;13:892254. doi: 10.3389/fimmu.2022.892254 (PMC9530347; doi:10.3389/fimmu.2022.892254)
Supplement: Supplementary file 3 [file Table_2.csv]

	Steady-state 2	B&H P	logFC			Steady-state 2 GO		Name	Source	pValue	FDR B&H	FDR B&Y	Bonferroni	Genes from Input	Genes in Annotation
0	HLA-DRB1	5.69E-26	1.2581724			1	GO:0006613	cotranslational protein targeting to membrane		7.86E-29	3.84E-25	3.49E-24	3.84E-25	31	109		24.41521662
1	HLA-DRB5	7.89E-16	1.236878			2	GO:0045047	protein targeting to ER		4.32E-26	1.06E-22	9.58E-22	2.11E-22	30	120		21.97674754
4	HLA-DPB1	1.76E-15	1.1390601			3	GO:0072599	establishment of protein localization to endoplasmic reticulum		1.25E-25	2.03E-22	1.84E-21	6.09E-22	30	124		21.69250396
3	HLA-DQA1	1.76E-15	1.0918422			4	GO:0006614	SRP-dependent cotranslational protein targeting to membrane		2.81E-25	3.43E-22	3.11E-21	1.37E-21	28	105		21.46457928
6	VIM	7.67E-14	1.367659			5	GO:0000184	nuclear-transcribed mRNA catabolic process, nonsense-mediated decay		8.49E-25	8.30E-22	7.53E-21	4.15E-21	29	120		21.08076496
7	RPL30	1.19E-12	1.3217418			6	GO:0070972	protein localization to endoplasmic reticulum		4.11E-23	3.35E-20	3.04E-19	2.01E-19	30	149		19.47469599
9	TXN	5.37E-12	1.0688622			7	GO:0006612	protein targeting to membrane		1.16E-22	8.08E-20	7.33E-19	5.66E-19	34	212		19.09258864
10	HLA-DQA2	5.74E-12	1.120965			8	GO:0016071	mRNA metabolic process		2.99E-22	1.83E-19	1.66E-18	1.46E-18	65	901		18.73873713
11	RPS12	1.98E-11	1.1292875			9	GO:0006518	peptide metabolic process		5.91E-22	3.21E-19	2.91E-18	2.89E-18	66	940		18.49349497
12	TPT1	2.99E-10	1.1190126			10	GO:0006414	translational elongation		1.17E-21	5.20E-19	4.71E-18	5.72E-18	59	764		18.28433086
13	RPS6	5.15E-10	1.0598954			11	GO:0006412	translation		1.17E-21	5.20E-19	4.71E-18	5.72E-18	59	764		18.28433086
14	RPS23	6.14E-10	1.1612117			12	GO:0006605	protein targeting		1.37E-21	5.59E-19	5.07E-18	6.70E-18	46	457		18.25297682
16	RPLP2	8.32E-09	1.0202795			13	GO:0006413	translational initiation		1.70E-21	6.40E-19	5.80E-18	8.32E-18	32	198		18.19409154
19	RPL6	1.00E-08	1.4458867			14	GO:0016032	viral process		2.16E-21	7.56E-19	6.86E-18	1.06E-17	62	853		18.12170805
18	RPLP1	1.01E-08	1.0103114			15	GO:0044403	symbiotic process		2.67E-21	8.69E-19	7.88E-18	1.30E-17	64	911		18.06113018
20	RPL28	1.76E-08	1.36464			16	GO:0043043	peptide biosynthetic process		6.50E-21	1.99E-18	1.80E-17	3.18E-17	59	791		17.70202076
21	S100A4	3.65E-08	1.4311354			17	GO:0043604	amide biosynthetic process		7.85E-21	2.26E-18	2.05E-17	3.84E-17	64	930		17.6466609
25	GAPDH	3.96E-08	1.2130749			18	GO:0044419	interspecies interaction between organisms		8.74E-21	2.38E-18	2.15E-17	4.28E-17	65	960		17.62433639
23	RPS5	3.96E-08	1.1633631			19	GO:0019080	viral gene expression		1.26E-20	3.23E-18	2.93E-17	6.14E-17	32	211		17.49079748
24	FTL	3.96E-08	1.1528654			20	GO:0006402	mRNA catabolic process		1.43E-20	3.51E-18	3.18E-17	7.01E-17	41	377		17.45531198
26	PFN1	4.34E-08	1.209717			21	GO:0006401	RNA catabolic process		8.71E-20	2.03E-17	1.84E-16	4.26E-16	42	417		16.69293205
29	RPL15	8.43E-08	1.1681988			22	GO:0000956	nuclear-transcribed mRNA catabolic process		1.54E-19	3.34E-17	3.03E-16	7.53E-16	31	212		16.47664379
31	RPS24	1.07E-07	1.1212903			23	GO:0043603	cellular amide metabolic process		1.57E-19	3.34E-17	3.03E-16	7.68E-16	72	1225		16.47664379
32	OAZ1	1.08E-07	1.5040725			24	GO:0019083	viral transcription		1.85E-19	3.69E-17	3.35E-16	9.06E-16	30	197		16.43262069
33	RPL23	1.16E-07	1.0403607			25	GO:0072594	establishment of protein localization to organelle		1.89E-19	3.69E-17	3.35E-16	9.23E-16	50	612		16.43262069
34	PPIA	2.24E-07	1.2448562			26	GO:0090150	establishment of protein localization to membrane		6.84E-19	1.29E-16	1.17E-15	3.35E-15	38	355		15.89042145
36	RPL37A	3.84E-07	1.0122916			27	GO:0034655	nucleobase-containing compound catabolic process		8.48E-16	1.54E-13	1.39E-12	4.15E-12	43	562		12.81360878
37	PRDX1	6.17E-07	1.1335559			28	GO:0002181	cytoplasmic translation		1.43E-15	2.49E-13	2.26E-12	6.97E-12	20	102		12.6039751
39	ATP5E	8.29E-07	1.554435			29	GO:0044265	cellular macromolecule catabolic process		2.65E-15	4.47E-13	4.05E-12	1.30E-11	64	1201		12.35008128
40	BTF3	8.32E-07	1.2893018			30	GO:0006886	intracellular protein transport		8.11E-15	1.32E-12	1.20E-11	3.96E-11	73	1536		11.87909718
42	RPL27	1.99E-06	1.0087852			31	GO:0019439	aromatic compound catabolic process		9.17E-15	1.45E-12	1.31E-11	4.48E-11	44	628		11.83983171
44	SELK	2.14E-06	1.397648			32	GO:0046700	heterocycle catabolic process		2.16E-14	3.30E-12	2.99E-11	1.06E-10	43	616		11.48188105
45	HSPD1	2.21E-06	1.1698931			33	GO:0044270	cellular nitrogen compound catabolic process		2.28E-14	3.38E-12	3.07E-11	1.12E-10	43	617		11.4708264
46	FTH1	2.21E-06	1.056733			34	GO:1901361	organic cyclic compound catabolic process		8.09E-14	1.16E-11	1.06E-10	3.95E-10	44	668		10.93442029
48	PCBP1	2.93E-06	1.3615605			35	GO:0009057	macromolecule catabolic process		5.31E-13	7.42E-11	6.73E-10	2.60E-09	67	1453		10.12959609
49	GNG5	3.63E-06	1.2321072			36	GO:0022613	ribonucleoprotein complex biogenesis		5.69E-13	7.72E-11	7.01E-10	2.78E-09	37	512		10.11221397
52	RPS7	7.59E-06	1.0906757			37	GO:0072657	protein localization to membrane		3.44E-12	4.55E-10	4.12E-09	1.68E-08	42	686		9.342370569
55	UBB	8.81E-06	1.2820574			38	GO:0042254	ribosome biogenesis		7.72E-12	9.94E-10	9.01E-09	3.78E-08	27	303		9.00274471
56	RALA	9.33E-06	1.2669334			39	GO:0033365	protein localization to organelle		8.57E-12	1.07E-09	9.74E-09	4.19E-08	63	1400		8.968995719
54	MLEC	1.06E-05	5.871811			40	GO:0034622	cellular protein-containing complex assembly		4.62E-11	5.65E-09	5.13E-08	2.26E-07	58	1277		8.248028425
57	SKP1	1.06E-05	1.814636			41	GO:0042119	neutrophil activation		5.59E-10	6.67E-08	6.05E-07	2.73E-06	32	502		7.176199846
62	IL8	1.25E-05	1.0155652			42	GO:0036230	granulocyte activation		7.51E-10	8.74E-08	7.93E-07	3.67E-06	32	508		7.058389198
63	RPL26	1.35E-05	1.0178616			43	GO:0071826	ribonucleoprotein complex subunit organization		9.18E-10	1.04E-07	9.47E-07	4.49E-06	24	298		6.981299501
64	RPL8	1.67E-05	1.0262824			44	GO:0043312	neutrophil degranulation		1.15E-09	1.27E-07	1.15E-06	5.60E-06	31	488		6.895512889
65	CD63	1.68E-05	1.2169113			45	GO:0002283	neutrophil activation involved in immune response		1.33E-09	1.44E-07	1.31E-06	6.49E-06	31	491		6.841336019
68	RPL24	1.99E-05	1.0513976			46	GO:0022618	ribonucleoprotein complex assembly		1.86E-09	1.98E-07	1.80E-06	9.11E-06	23	284		6.703554206
69	CNBP	2.23E-05	1.4156498			47	GO:0006119	oxidative phosphorylation		2.25E-09	2.34E-07	2.12E-06	1.10E-05	17	153		6.631155493
70	ANXA5	2.42E-05	1.14551			48	GO:0002446	neutrophil mediated immunity		2.72E-09	2.78E-07	2.52E-06	1.33E-05	31	506		6.556737013
72	CST3	2.97E-05	1.1570929			49	GO:0015986	ATP synthesis coupled proton transport		3.03E-09	2.97E-07	2.69E-06	1.48E-05	17	156		6.527682454
76	CCDC59	3.96E-05	2.0900817			50	GO:0015985	energy coupled proton transport, down electrochemical gradient		3.03E-09	2.97E-07	2.69E-06	1.48E-05	17	156		6.527682454
81	RPSA	4.70E-05	1.1526023			51	GO:0042273	ribosomal large subunit biogenesis		4.38E-09	4.20E-07	3.81E-06	2.14E-05	12	71		6.376647318
83	SERF2	5.37E-05	1.2234341			52	GO:0001775	cell activation		4.75E-09	4.46E-07	4.05E-06	2.32E-05	61	1558		6.350567777
84	PTGER4	5.85E-05	2.2393947			53	GO:0048284	organelle fusion		1.07E-08	9.88E-07	8.97E-06	5.24E-05	46	1032		6.00515515
87	CST7	7.12E-05	1.3300719			54	GO:0009144	purine nucleoside triphosphate metabolic process		1.29E-08	1.15E-06	1.05E-05	6.30E-05	19	216		5.938547521
88	PLAUR	7.13E-05	1.6580893			55	GO:0006906	vesicle fusion		1.30E-08	1.15E-06	1.05E-05	6.34E-05	45	1003		5.938547521
90	PSMB7	7.78E-05	2.477747			56	GO:0009145	purine nucleoside triphosphate biosynthetic process		1.36E-08	1.18E-06	1.07E-05	6.65E-05	18	194		5.927382523
91	CAPG	7.90E-05	2.4624531			57	GO:0002366	leukocyte activation involved in immune response		1.38E-08	1.18E-06	1.07E-05	6.74E-05	37	732		5.927382523
94	SRGN	7.90E-05	1.0789897			58	GO:0090174	organelle membrane fusion		1.55E-08	1.31E-06	1.18E-05	7.57E-05	45	1009		5.884056823
96	MRTO4	8.34E-05	1.618434			59	GO:0002263	cell activation involved in immune response		1.59E-08	1.32E-06	1.20E-05	7.77E-05	37	736		5.880414225
97	MANF	8.86E-05	1.9785492			60	GO:0043299	leukocyte degranulation		1.62E-08	1.32E-06	1.20E-05	7.91E-05	31	546		5.88008459
100	GABARAPL2	0.000104579	2.159412			61	GO:0042255	ribosome assembly		2.27E-08	1.82E-06	1.65E-05	1.11E-04	11	66		5.739928612
102	GADD45A	0.00012044	1.1863389			62	GO:0006887	exocytosis		2.40E-08	1.83E-06	1.66E-05	1.17E-04	43	953		5.737786295
101	PSMD12	0.000120442	3.6943443			63	GO:0140029	exocytic process		2.40E-08	1.83E-06	1.66E-05	1.17E-04	43	953		5.737786295
104	UBE2D3	0.000120442	1.3605878			64	GO:0099500	vesicle fusion to plasma membrane		2.40E-08	1.83E-06	1.66E-05	1.17E-04	43	953		5.737786295
103	RPS3A	0.000120442	1.0308272			65	GO:0002275	myeloid cell activation involved in immune response		2.56E-08	1.92E-06	1.74E-05	1.25E-04	31	557		5.716246617
106	RPS27	0.000130936	1.380443			66	GO:0006754	ATP biosynthetic process		2.88E-08	2.14E-06	1.94E-05	1.41E-04	17	181		5.670602121
109	RPL39	0.000156565	1.0492197			67	GO:1902600	proton transmembrane transport		3.23E-08	2.34E-06	2.12E-05	1.58E-04	21	278		5.631713115
111	ARL6IP1	0.000163906	2.3065975			68	GO:0061025	membrane fusion		3.25E-08	2.34E-06	2.12E-05	1.59E-04	47	1107		5.631713115
115	ATP5J	0.000239027	2.2526085			69	GO:0007005	mitochondrion organization		3.68E-08	2.61E-06	2.37E-05	1.80E-04	31	566		5.583692413
118	CHCHD2	0.0002497	1.1965225			70	GO:0002444	myeloid leukocyte mediated immunity		3.99E-08	2.79E-06	2.53E-05	1.95E-04	31	568		5.5551748
121	SH3BGRL	0.000286445	2.121006			71	GO:0009142	nucleoside triphosphate biosynthetic process		4.66E-08	3.21E-06	2.91E-05	2.28E-04	18	210		5.493630283
124	GSPT1	0.000288917	1.2260857			72	GO:0045055	regulated exocytosis		4.89E-08	3.32E-06	3.01E-05	2.39E-04	39	837		5.478600372
123	PKIB	0.000291596	2.1112156			73	GO:0009206	purine ribonucleoside triphosphate biosynthetic process		7.43E-08	4.96E-06	4.50E-05	3.63E-04	17	193		5.304430773
125	CLIC1	0.000301538	1.8519521			74	GO:0009141	nucleoside triphosphate metabolic process		7.51E-08	4.96E-06	4.50E-05	3.67E-04	19	241		5.304430773
126	CD99	0.000334832	4.0241613			75	GO:0002274	myeloid leukocyte activation		7.96E-08	5.19E-06	4.71E-05	3.89E-04	34	683		5.284748971
129	BID	0.000334832	1.6102825			76	GO:0009152	purine ribonucleotide biosynthetic process		8.10E-08	5.21E-06	4.73E-05	3.96E-04	22	320		5.283245643
130	MED10	0.000338283	1.7366623			77	GO:0042407	cristae formation		9.04E-08	5.74E-06	5.21E-05	4.42E-04	8	33		5.241239456
131	C14orf2	0.000364747	2.6239686			78	GO:0042776	mitochondrial ATP synthesis coupled proton transport		1.05E-07	6.59E-06	5.98E-05	5.14E-04	7	23		5.181180492
134	DUSP2	0.000377651	1.6399183			79	GO:0006164	purine nucleotide biosynthetic process		1.12E-07	6.94E-06	6.29E-05	5.48E-04	22	326		5.158828306
137	ANP32B	0.000377881	1.5922115			80	GO:0009201	ribonucleoside triphosphate biosynthetic process		1.16E-07	7.09E-06	6.43E-05	5.67E-04	17	199		5.149476291
136	SAP18	0.00038221	1.9351567			81	GO:0045321	leukocyte activation		1.19E-07	7.19E-06	6.52E-05	5.83E-04	53	1385		5.143210711
138	TFPI2	0.000414373	2.0967937			82	GO:0009260	ribonucleotide biosynthetic process		1.62E-07	9.67E-06	8.77E-05	7.93E-04	22	333		5.014663358
139	RPL18A	0.000421085	2.1858828			83	GO:0009205	purine ribonucleoside triphosphate metabolic process		1.91E-07	1.13E-05	1.02E-04	9.34E-04	17	206		4.948847478
135	THAP2	0.00042624	24.889324			84	GO:0072522	purine-containing compound biosynthetic process		2.10E-07	1.22E-05	1.11E-04	1.03E-03	22	338		4.913284336
140	S100A11	0.000426827	1.0683582			85	GO:0046390	ribose phosphate biosynthetic process		2.21E-07	1.27E-05	1.15E-04	1.08E-03	22	339		4.896538378
141	NDUFB2	0.00043416	2.2423258			86	GO:0009199	ribonucleoside triphosphate metabolic process		3.08E-07	1.75E-05	1.59E-04	1.51E-03	17	213		4.756713854
143	MOB3A	0.000482671	2.8599			87	GO:0007006	mitochondrial membrane organization		3.46E-07	1.95E-05	1.76E-04	1.69E-03	14	145		4.711080394
144	RPL36AL	0.000483213	1.0426519			88	GO:0006364	rRNA processing		4.01E-07	2.23E-05	2.02E-04	1.96E-03	17	217		4.652084813
145	PSMA7	0.000483213	1.014812			89	GO:0034248	regulation of cellular amide metabolic process		5.84E-07	3.21E-05	2.91E-04	2.85E-03	28	543		4.494036482
146	SRP72	0.000493606	1.5617948			90	GO:0016072	rRNA metabolic process		8.54E-07	4.64E-05	4.21E-04	4.17E-03	17	229		4.333669256
147	PPIF	0.000521546	1.0663266			91	GO:0032940	secretion by cell		9.08E-07	4.88E-05	4.43E-04	4.44E-03	58	1682		4.311580178
148	GADD45B	0.00052327	1.5198983			92	GO:0017144	drug metabolic process		9.42E-07	5.01E-05	4.54E-04	4.61E-03	34	760		4.300422409
150	BZW1	0.000610273	1.6096555			93	GO:2001242	regulation of intrinsic apoptotic signaling pathway		1.26E-06	6.61E-05	6.00E-04	6.15E-03	15	185		4.179667155
151	ARL4A	0.000671646	2.8322754			94	GO:0043065	positive regulation of apoptotic process		1.34E-06	6.95E-05	6.31E-04	6.54E-03	34	772		4.157827771
152	HNRNPK	0.000725692	1.0719233			95	GO:0046903	secretion		1.50E-06	7.72E-05	7.00E-04	7.33E-03	61	1834		4.112495226
154	EIF3E	0.000778166	1.5040632			96	GO:0043068	positive regulation of programmed cell death		1.73E-06	8.80E-05	7.99E-04	8.45E-03	34	781		4.055418636
158	SRSF3	0.000804651	1.5922633			97	GO:0007007	inner mitochondrial membrane organization		1.94E-06	9.80E-05	8.89E-04	9.51E-03	8	48		4.008818242
159	SRP14	0.00083748	1.3863853			98	GO:0046034	ATP metabolic process		2.17E-06	1.08E-04	9.82E-04	1.06E-02	20	329		3.965772739
156	GLOD4	0.000877298	4.526619			99	GO:0140352	export from cell		2.22E-06	1.10E-04	9.94E-04	1.09E-02	58	1730		3.960189446
162	LGALS1	0.000953962	1.1252961			100	GO:0006417	regulation of translation		2.78E-06	1.36E-04	1.23E-03	1.36E-02	25	489		3.867420152
161	CBWD2	0.000994011	3.2526066			101	GO:0002443	leukocyte mediated immunity		3.58E-06	1.73E-04	1.57E-03	1.75E-02	37	918		3.760950907
163	TUBB	0.000994011	1.9260498			102	GO:0042274	ribosomal small subunit biogenesis		3.70E-06	1.78E-04	1.61E-03	1.81E-02	9	69		3.750801643
165	GARS	0.001018779	2.3499918			103	GO:0016050	vesicle organization		5.73E-06	2.71E-04	2.46E-03	2.80E-02	58	1784		3.567190995
167	CCT2	0.001035387	1.4416008			104	GO:1902626	assembly of large subunit precursor of preribosome		5.76E-06	2.71E-04	2.46E-03	2.82E-02	3	3		3.567190995
169	COX17	0.001177336	2.4272783			105	GO:0006278	RNA-dependent DNA biosynthetic process		5.82E-06	2.71E-04	2.46E-03	2.84E-02	11	113		3.567190995
172	RBM8A	0.001271492	1.1354575			106	GO:0019884	antigen processing and presentation of exogenous antigen		5.98E-06	2.76E-04	2.50E-03	2.92E-02	14	184		3.559720787
174	PA2G4	0.00129019	1.0996486			107	GO:0000375	RNA splicing, via transesterification reactions		8.36E-06	3.82E-04	3.47E-03	4.09E-02	21	391		3.418050342
170	C11orf31	0.001300807	3.6297178			108	GO:0009165	nucleotide biosynthetic process		8.47E-06	3.83E-04	3.48E-03	4.14E-02	22	423		3.416347891
171	UCHL5	0.001348838	4.2193227			109	GO:0010942	positive regulation of cell death		9.42E-06	4.21E-04	3.82E-03	4.61E-02	34	845		3.376234
175	GLRX	0.001353764	2.2486835			110	GO:1901293	nucleoside phosphate biosynthetic process		9.46E-06	4.21E-04	3.82E-03	4.63E-02	22	426		3.376234
176	HNRNPH3	0.001435973	1.406209			111	GO:0006839	mitochondrial transport		9.65E-06	4.25E-04	3.85E-03	4.72E-02	17	274		3.371713269
179	GNAS	0.00146698	1.2534268			112	GO:0002252	immune effector process		1.36E-05	5.93E-04	5.38E-03	6.64E-02	46	1332		3.22701855
180	PDE4DIP	0.00147254	1.5413395			113	GO:1903311	regulation of mRNA metabolic process		1.41E-05	6.09E-04	5.52E-03	6.88E-02	19	342		3.215668052
178	NAP1L4	0.001510355	2.3144164			114	GO:0097193	intrinsic apoptotic signaling pathway		1.77E-05	7.58E-04	6.88E-03	8.64E-02	18	317		3.120388093
184	MRPS6	0.00155882	2.0304124			115	GO:0006163	purine nucleotide metabolic process		1.81E-05	7.70E-04	6.99E-03	8.86E-02	26	580		3.113396486
177	GINM1	0.00158211	25.191156			116	GO:0002478	antigen processing and presentation of exogenous peptide antigen		1.87E-05	7.89E-04	7.16E-03	9.15E-02	13	177		3.103033098
182	DDOST	0.001593973	3.5203974			117	GO:0051130	positive regulation of cellular component organization		1.90E-05	7.95E-04	7.21E-03	9.30E-02	46	1350		3.099523629
186	AK2	0.001699755	2.3842406			118	GO:0019882	antigen processing and presentation		2.31E-05	9.57E-04	8.68E-03	1.13E-01	15	235		3.019088062
188	STIP1	0.001842078	1.7896396			119	GO:1904951	positive regulation of establishment of protein localization		2.47E-05	1.00E-03	9.07E-03	1.21E-01	24	521		3.000217202
190	GPX1	0.001955004	1.5349137			120	GO:0000398	mRNA splicing, via spliceosome		2.47E-05	1.00E-03	9.07E-03	1.21E-01	20	388		3.000217202
192	RAB8B	0.002200524	1.7561977			121	GO:0000377	RNA splicing, via transesterification reactions with bulged adenosine as nucleophile		2.47E-05	1.00E-03	9.07E-03	1.21E-01	20	388		3.000217202
193	NDUFS5	0.002241905	1.8219424			122	GO:2001243	negative regulation of intrinsic apoptotic signaling pathway		2.60E-05	1.04E-03	9.46E-03	1.27E-01	10	109		2.981715692
194	CUTA	0.002402073	1.8264585			123	GO:0019646	aerobic electron transport chain		2.85E-05	1.12E-03	1.02E-02	1.39E-01	5	21		2.949620244
195	NHP2L1	0.002433775	1.1347581			124	GO:0006123	mitochondrial electron transport, cytochrome c to oxygen		2.85E-05	1.12E-03	1.02E-02	1.39E-01	5	21		2.949620244
200	RPS10	0.002490043	1.7379385			125	GO:0009150	purine ribonucleotide metabolic process		2.90E-05	1.13E-03	1.03E-02	1.42E-01	25	561		2.945386945
199	BUD31	0.002502619	2.5989914			126	GO:0080134	regulation of response to stress		3.02E-05	1.17E-03	1.06E-02	1.48E-01	53	1671		2.931072388
197	REEP5	0.002602659	3.2443068			127	GO:0009607	response to biotic stimulus		3.27E-05	1.26E-03	1.14E-02	1.60E-01	52	1633		2.900664722
201	COX4I1	0.00268567	1.0073097			128	GO:0043067	regulation of programmed cell death		3.56E-05	1.36E-03	1.23E-02	1.74E-01	56	1811		2.866780543
198	ASNSD1	0.002688779	24.66284			129	GO:0051973	positive regulation of telomerase activity		3.87E-05	1.45E-03	1.32E-02	1.89E-01	6	36		2.837435593
202	UQCRH	0.002726903	1.6624073			130	GO:1902253	regulation of intrinsic apoptotic signaling pathway by p53 class mediator		3.87E-05	1.45E-03	1.32E-02	1.89E-01	6	36		2.837435593
203	UXT	0.002829713	2.2026958			131	GO:0051707	response to other organism		4.08E-05	1.52E-03	1.38E-02	2.00E-01	51	1604		2.817300097
204	RBM3	0.002887379	1.1137252			132	GO:0043207	response to external biotic stimulus		4.22E-05	1.56E-03	1.42E-02	2.06E-01	51	1606		2.806597097
208	PTGES3	0.002957709	1.4738637			133	GO:0009259	ribonucleotide metabolic process		4.46E-05	1.64E-03	1.49E-02	2.18E-01	25	576		2.785686103
205	DNAJA1	0.002957709	1.0301379			134	GO:0007004	telomere maintenance via telomerase		4.70E-05	1.70E-03	1.54E-02	2.30E-01	8	73		2.769040444
207	MRPL52	0.002978774	1.8193909			135	GO:1905324	telomere-telomerase complex assembly		4.70E-05	1.70E-03	1.54E-02	2.30E-01	8	73		2.769040444
209	SLC25A3	0.003145147	1.6241257			136	GO:0072521	purine-containing compound metabolic process		4.74E-05	1.70E-03	1.54E-02	2.32E-01	26	614		2.769040444
210	CYCS	0.003160759	1.0246263			137	GO:0048002	antigen processing and presentation of peptide antigen		4.89E-05	1.75E-03	1.58E-02	2.39E-01	13	194		2.757955761
211	GTPBP4	0.003220436	1.3490921			138	GO:0006091	generation of precursor metabolites and energy		4.98E-05	1.77E-03	1.60E-02	2.44E-01	25	580		2.753009301
214	PHLDA1	0.003447166	1.113695			139	GO:1990542	mitochondrial transmembrane transport		5.11E-05	1.79E-03	1.62E-02	2.50E-01	9	95		2.747389659
212	ADSS	0.003560555	3.9326382			140	GO:0008380	RNA splicing		5.12E-05	1.79E-03	1.62E-02	2.51E-01	22	476		2.747389659
216	RANBP1	0.003799123	1.527063			141	GO:0010941	regulation of cell death		5.25E-05	1.82E-03	1.65E-02	2.57E-01	59	1969		2.739928612
218	ATP5G3	0.003824981	1.5227284			142	GO:0019693	ribose phosphate metabolic process		5.72E-05	1.97E-03	1.79E-02	2.80E-01	25	585		2.705533774
217	PLEKHB2	0.003832947	1.691181			143	GO:2000573	positive regulation of DNA biosynthetic process		6.29E-05	2.15E-03	1.95E-02	3.08E-01	8	76		2.66735959
219	WBSCR22	0.00417152	1.7343973			144	GO:0022411	cellular component disassembly		6.40E-05	2.17E-03	1.97E-02	3.13E-01	27	662		2.66274046
221	SNRPF	0.00455468	1.7475848			145	GO:0051726	regulation of cell cycle		6.61E-05	2.23E-03	2.02E-02	3.23E-01	43	1295		2.652279783
223	U2AF1	0.00455468	1.041998			146	GO:0006397	mRNA processing		7.09E-05	2.37E-03	2.15E-02	3.47E-01	24	557		2.624702262
220	H3F3C	0.004607411	4.4239836			147	GO:0042775	mitochondrial ATP synthesis coupled electron transport		7.65E-05	2.55E-03	2.31E-02	3.74E-01	9	100		2.594312213
222	RNF10	0.004773602	3.7351267			148	GO:0042773	ATP synthesis coupled electron transport		8.27E-05	2.73E-03	2.48E-02	4.04E-01	9	101		2.563519305
224	TOMM20	0.004848793	1.6152018			149	GO:0065004	protein-DNA complex assembly		8.36E-05	2.74E-03	2.49E-02	4.09E-01	17	325		2.561615893
225	CDK4	0.004995852	2.2511053			150	GO:2001233	regulation of apoptotic signaling pathway		9.29E-05	3.03E-03	2.75E-02	4.54E-01	21	461		2.518844129
229	POLR2H	0.006081803	2.4894266			151	GO:1902229	regulation of intrinsic apoptotic signaling pathway in response to DNA damage		9.51E-05	3.08E-03	2.79E-02	4.65E-01	6	42		2.511449283
232	SSR1	0.006559388	3.2099283			152	GO:0034341	response to interferon-gamma		9.96E-05	3.20E-03	2.91E-02	4.87E-01	13	208		2.494443061
231	BAZ2A	0.006623675	3.9469721			153	GO:0071824	protein-DNA complex subunit organization		1.18E-04	3.75E-03	3.40E-02	5.76E-01	18	367		2.425852936
235	TIMP1	0.006679437	1.115553			154	GO:0006259	DNA metabolic process		1.18E-04	3.75E-03	3.40E-02	5.78E-01	37	1080		2.425852936
236	METAP2	0.007013008	1.3589476			155	GO:0009894	regulation of catabolic process		1.24E-04	3.92E-03	3.55E-02	6.07E-01	36	1042		2.406935568
237	EIF3G	0.007015963	1.6079389			156	GO:0030163	protein catabolic process		1.31E-04	4.10E-03	3.72E-02	6.39E-01	34	964		2.387534036
238	FTSJ3	0.007458387	2.1468766			157	GO:0021762	substantia nigra development		1.41E-04	4.40E-03	3.99E-02	6.90E-01	6	45		2.356942316
239	SERPINF1	0.007472768	2.1502914			158	GO:0010833	telomere maintenance via telomere lengthening		1.52E-04	4.69E-03	4.26E-02	7.42E-01	8	86		2.328456915
240	MBP	0.007472768	1.5687816			159	GO:0042981	regulation of apoptotic process		1.54E-04	4.70E-03	4.27E-02	7.52E-01	53	1779		2.327625021
241	CTNNA1	0.007582512	1.7926003			160	GO:0001732	formation of cytoplasmic translation initiation complex		1.54E-04	4.70E-03	4.27E-02	7.52E-01	4	16		2.327625021
243	DNAJB11	0.007979007	1.0185186			161	GO:0006521	regulation of cellular amino acid metabolic process		1.57E-04	4.76E-03	4.32E-02	7.67E-01	7	65		2.322301819
242	LAMTOR3	0.008172592	3.3246293			162	GO:0071346	cellular response to interferon-gamma		1.58E-04	4.77E-03	4.33E-02	7.73E-01	12	189		2.321481621
246	SEC61G	0.00823498	1.8760182			163	GO:0006508	proteolysis		1.59E-04	4.77E-03	4.33E-02	7.78E-01	56	1915		2.321481621
247	COX6B1	0.00823498	1.7691158			164	GO:0016236	macroautophagy		1.75E-04	5.22E-03	4.74E-02	8.56E-01	16	313		2.282412703
245	GPX4	0.00823498	1.5893167			165	GO:0043487	regulation of RNA stability		1.92E-04	5.70E-03	5.17E-02	9.40E-01	12	193		2.244353781
248	NAMPTL	0.008446467	1.2599247			166	GO:0031329	regulation of cellular catabolic process		2.14E-04	6.29E-03	5.71E-02	1.00E+00	31	869		2.201211286
244	UBAP1	0.008549791	4.058103			167	GO:0007346	regulation of mitotic cell cycle		2.16E-04	6.31E-03	5.73E-02	1.00E+00	27	713		2.19983301
249	GOLGA7	0.00876611	3.2293541			168	GO:0044257	cellular protein catabolic process		2.18E-04	6.34E-03	5.75E-02	1.00E+00	29	791		2.198253381
250	BRD2	0.009171691	1.2082167			169	GO:0032269	negative regulation of cellular protein metabolic process		2.36E-04	6.79E-03	6.16E-02	1.00E+00	39	1202		2.168258166
253	TMEM258	0.009403611	2.3289835			170	GO:0070201	regulation of establishment of protein localization		2.36E-04	6.79E-03	6.16E-02	1.00E+00	31	874		2.168258166
254	UBBP4	0.009403611	1.1382861			171	GO:0008637	apoptotic mitochondrial changes		2.41E-04	6.86E-03	6.22E-02	1.00E+00	10	142		2.163739197
252	RAB5A	0.009446446	2.4627287			172	GO:0034470	ncRNA processing		2.41E-04	6.86E-03	6.22E-02	1.00E+00	18	389		2.163739197
251	APH1A	0.009570556	3.8854225			173	GO:0034250	positive regulation of cellular amide metabolic process		2.50E-04	7.08E-03	6.42E-02	1.00E+00	11	170		2.150150804
256	RSL24D1	0.010308576	1.4066987			174	GO:0045727	positive regulation of translation		2.55E-04	7.18E-03	6.51E-02	1.00E+00	10	143		2.144178095
255	ACOX1	0.010716928	24.372204			175	GO:0045087	innate immune response		2.78E-04	7.76E-03	7.04E-02	1.00E+00	35	1045		2.110082317
261	DHRS9	0.010925978	1.5977882			176	GO:1902255	positive regulation of intrinsic apoptotic signaling pathway by p53 class mediator		2.96E-04	8.19E-03	7.43E-02	1.00E+00	3	8		2.08692826
265	CCT5	0.011183579	1.5014225			177	GO:0075713	establishment of integrated proviral latency		2.96E-04	8.19E-03	7.43E-02	1.00E+00	3	8		2.08692826
258	TAP1	0.011196453	24.837667			178	GO:0032984	protein-containing complex disassembly		3.10E-04	8.50E-03	7.71E-02	1.00E+00	19	432		2.070478899
263	PPP4C	0.011206738	2.409212			179	GO:0032212	positive regulation of telomere maintenance via telomerase		3.22E-04	8.76E-03	7.95E-02	1.00E+00	5	34		2.057595059
264	CDK11A	0.011239717	3.0609324			180	GO:0042275	error-free postreplication DNA repair		3.24E-04	8.76E-03	7.95E-02	1.00E+00	2	2		2.057595059
259	PARM1	0.011287826	24.912764			181	GO:0070476	rRNA (guanine-N7)-methylation		3.24E-04	8.76E-03	7.95E-02	1.00E+00	2	2		2.057595059
262	COMT	0.011351662	24.64912			182	GO:0009117	nucleotide metabolic process		3.32E-04	8.92E-03	8.09E-02	1.00E+00	26	694		2.049732532
267	ATP5G2	0.011351662	1.8458493			183	GO:0051603	proteolysis involved in cellular protein catabolic process		3.48E-04	9.28E-03	8.42E-02	1.00E+00	27	735		2.032545632
268	RASSF5	0.011351662	1.4658164			184	GO:0010389	regulation of G2/M transition of mitotic cell cycle		3.50E-04	9.28E-03	8.42E-02	1.00E+00	12	206		2.032545632
269	CD53	0.011419581	1.5672293			185	GO:0032446	protein modification by small protein conjugation		3.51E-04	9.28E-03	8.42E-02	1.00E+00	32	935		2.032545632
274	SLTM	0.011750793	1.9976798			186	GO:0051972	regulation of telomerase activity		3.53E-04	9.28E-03	8.42E-02	1.00E+00	6	53		2.032545632
272	CAPNS1	0.011761132	3.143575			187	GO:0002479	antigen processing and presentation of exogenous peptide antigen via MHC class I, TAP-dependent		3.84E-04	1.00E-02	9.10E-02	1.00E+00	7	75		1.998266287
276	TERF2IP	0.011830128	1.7914747			188	GO:0006753	nucleoside phosphate metabolic process		3.95E-04	1.03E-02	9.32E-02	1.00E+00	26	702		1.988429556
271	DR1	0.011956509	24.68409			189	GO:0051248	negative regulation of protein metabolic process		3.99E-04	1.03E-02	9.35E-02	1.00E+00	40	1277		1.986741335
273	C9orf142	0.011956509	4.25574			190	GO:0022904	respiratory electron transport chain		4.17E-04	1.07E-02	9.73E-02	1.00E+00	9	125		1.969805215
280	RPL22	0.012210175	1.0934278			191	GO:0002183	cytoplasmic translational initiation		4.23E-04	1.08E-02	9.83E-02	1.00E+00	5	36		1.964970718
278	ALG5	0.0123513	3.8768725			192	GO:0030901	midbrain development		4.29E-04	1.09E-02	9.90E-02	1.00E+00	8	100		1.961777362
282	EIF3L	0.0123513	1.7759753			193	GO:0097190	apoptotic signaling pathway		4.47E-04	1.13E-02	1.03E-01	1.00E+00	25	669		1.946537395
285	C1orf43	0.01249089	1.6977779			194	GO:0051050	positive regulation of transport		4.50E-04	1.13E-02	1.03E-01	1.00E+00	37	1157		1.946537395
283	VTI1B	0.012766396	3.9802732			195	GO:0061418	regulation of transcription from RNA polymerase II promoter in response to hypoxia		4.51E-04	1.13E-02	1.03E-01	1.00E+00	7	77		1.946537395
287	FCGRT	0.012766396	2.718173			196	GO:0070498	interleukin-1-mediated signaling pathway		4.59E-04	1.14E-02	1.04E-01	1.00E+00	8	101		1.941573976
286	MREG	0.012766396	2.5794895			197	GO:1901137	carbohydrate derivative biosynthetic process		4.69E-04	1.16E-02	1.06E-01	1.00E+00	29	829		1.934420285
288	CAPN2	0.012766396	1.6809903			198	GO:0000028	ribosomal small subunit assembly		4.72E-04	1.16E-02	1.06E-01	1.00E+00	4	21		1.93404702
289	NOP16	0.012766396	1.2769136			199	GO:1904358	positive regulation of telomere maintenance via telomere lengthening		4.83E-04	1.19E-02	1.08E-01	1.00E+00	5	37		1.92628165
290	CLDND1	0.012962922	1.1758546			200	GO:0090407	organophosphate biosynthetic process		4.85E-04	1.19E-02	1.08E-01	1.00E+00	27	751		1.92628165
293	SSR4	0.013671009	1.2441463
294	UBE2F	0.013841086	2.4773886
295	SURF6	0.013919316	2.6069353
296	RPS19BP1	0.013919316	1.6010959
291	MTFR1	0.014001926	24.054104
298	ATP5J2	0.014001926	1.808313
299	TCEB1	0.014001926	1.3355299
301	PPT1	0.014384205	2.929859
304	FKBP2	0.014708968	1.4403311
303	SNRPG	0.014708968	1.4269495
305	COMMD6	0.014877816	1.9806656
302	TSPAN13	0.014992292	24.60091
308	CLEC7A	0.016008218	2.6329982
307	FZD5	0.01606848	24.578543
310	C17orf76-AS1	0.01606848	1.0659864
311	DYNLL1	0.01606938	1.568481
313	PPP1R14B	0.016163118	2.4096103
314	OPN3	0.016163118	1.3243202
315	SEC62	0.016168684	1.4000263
309	ZCCHC7	0.016569405	24.00873
316	EIF6	0.016609783	1.1539474
312	TSFM	0.016699819	23.934963
317	TMEM70	0.017155211	1.7356988
318	COX7B	0.017214363	1.0903194
320	ATP5H	0.017414803	1.9535595
324	PSMD14	0.017665193	2.0396125
321	NGDN	0.017795562	2.8110487
325	CXCL16	0.017846541	3.0063474
327	CTSZ	0.017928988	1.4182266
328	ATP6V0E1	0.017928988	1.1050872
319	ATP6V1D	0.017967126	24.421974
323	UFC1	0.017987087	24.618994
322	CHCHD3	0.017987087	24.024036
326	BLCAP	0.018104058	3.7186046
334	EIF4B	0.019296555	1.3470495
329	TMED10	0.019406902	2.8665445
335	MLF2	0.019406902	1.6417464
333	MRPS35	0.019499179	2.471876
336	PTTG1IP	0.019499179	1.3413041
330	BANF1	0.019658114	24.763178
338	POLR2F	0.019658114	1.9892944
339	LPXN	0.019658114	1.5123587
331	SZRD1	0.019683207	24.637133
343	EIF3H	0.019785275	1.2514472
340	GALNT1	0.019810727	2.6694982
345	EHD1	0.02012575	2.4266608
347	IPO7	0.020828143	1.3509663
348	SYF2	0.020964218	2.7029085
346	CHD8	0.021079067	24.7279
351	IFNAR1	0.021674204	2.5350049
352	DCUN1D5	0.021674204	1.8901476
353	VAMP8	0.021674204	1.5687096
354	TRMT112	0.021674204	1.309798
356	RNF126	0.021775065	2.1851547
357	RGS2	0.021775065	1.0790465
359	WDR83OS	0.022010383	1.3908185
361	XBP1	0.02274483	1.2068799
362	PLEK	0.02368604	1.8756115
364	SMEK1	0.024076954	3.0608053
366	BLOC1S2	0.02408768	2.165823
365	RNF181	0.02408768	2.0487027
367	C1QBP	0.02408768	1.1708689
368	ARPC5	0.02408768	1.0594407
371	ALOX5AP	0.024509142	1.1787018
370	CD1A	0.024543291	1.7505273
372	HM13	0.024674942	2.1759732
375	PRDM1	0.025425554	2.1215448
380	RWDD1	0.02589098	1.7935531
378	NFKBIZ	0.02589098	1.5496123
381	TUBB4B	0.02594405	1.773836
376	AKAP8L	0.026092164	3.2530205
377	ADK	0.02611045	3.3492951
383	OTUD1	0.02611045	2.7444077
385	CD82	0.02611045	2.2786224
386	SNRPB	0.02611045	1.1396712
379	C7orf73	0.026349009	24.244442
384	ZNF148	0.026817623	24.573822
388	VPS28	0.027173386	24.148836
393	COX7C	0.027173386	1.0128955
391	RGCC	0.027462515	24.729748
392	TMEM126A	0.027462515	3.0273132
395	EMILIN2	0.028833801	24.341133
397	UBE2A	0.029491349	1.4326373
398	SGK1	0.029702795	1.2091974
396	PTS	0.030216553	24.029478
399	NOP10	0.030269548	1.9421233
402	BHLHE40	0.030269548	1.0362502
400	SVIL	0.031266964	24.477848
404	ILF2	0.031324848	1.1990526
403	GTF2IRD1	0.031693975	3.6842709
405	GHITM	0.031729693	2.080514
406	PIM3	0.031905481	1.0309279
407	YWHAG	0.033046175	1.5094957
411	KIF5B	0.033615201	1.2543671
408	PRKCD	0.033946737	3.1865854
415	LAPTM4A	0.034049404	1.2117493
413	COPB1	0.034115518	1.7519313
410	RP1-313I6.12	0.034442864	24.148392
409	RALB	0.034442864	23.998697
412	LDLRAD4	0.034616161	24.428507
414	NGLY1	0.034616161	3.40898
416	MFAP1	0.034845191	23.767443
419	RPL21	0.034845191	1.6751373
418	HMG20B	0.034845191	1.3399414
424	C6orf48	0.03513253	1.4866098
423	SERTAD1	0.035135747	1.9661254
425	AFTPH	0.035135747	1.8775786
420	TUG1	0.035233148	2.728454
417	TPD52L2	0.035299407	24.207075
422	IRF8	0.035604185	3.5813446
426	LINC00116	0.035705841	24.1021
427	EXOSC5	0.035705841	23.99949
428	MRPL32	0.035705841	2.8971922
432	ZNHIT6	0.035705841	2.4761515
431	EVI2A	0.035705841	1.9417285
430	TRIAP1	0.035989313	24.56948
429	PDLIM7	0.035989313	24.414593
433	BEX2	0.035989313	24.090212
434	POLR1E	0.035989313	23.600224
438	ARHGEF7	0.035989313	2.0358098
443	TNFRSF1B	0.035989313	1.1482623
441	PPM1G	0.035989313	1.1300255
439	LST1	0.035989313	1.1090211
440	XRCC6	0.035989313	1.067971
435	CERS2	0.036011514	23.773905
445	PSMD3	0.036314528	2.2235193
442	HIVEP2	0.037125783	24.69032
444	DCAF7	0.037140834	24.048815
446	ESD	0.037140834	4.049936
447	DPY30	0.037450367	24.42048
450	ATP5L	0.037508926	1.0892962
449	ATG12	0.037597303	2.3281908
451	KHSRP	0.037881599	2.4073322
448	TMEM126B	0.038003741	23.663206
454	RAB1A	0.038003741	1.4839076
455	ATG3	0.038799764	1.3639741
453	UBE2V1	0.039129268	24.282797
456	TBC1D12	0.039129268	2.6078165
457	TXNDC12	0.039129268	2.2771983
462	CTNNAL1	0.039395354	1.8078179
464	IL2RG	0.03995912	1.2751353
458	PUS3	0.040192487	24.336613
465	IGBP1	0.040328005	1.9940397
461	CDC26	0.040395094	23.83864
463	TMUB1	0.040702697	23.900492
469	RASGRP3	0.040937549	1.8065168
468	PHF19	0.041318194	23.685083
470	SCP2	0.041318194	3.330161
471	DRG1	0.041318194	2.6280394
472	SNRPB2	0.041318194	1.2652838
476	LMO4	0.041991689	1.5078748
473	SLC25A26	0.042467972	23.651217
478	YWHAB	0.042509593	1.0017947
477	BASP1	0.042788127	1.9099978
480	STRN3	0.043244924	2.5742204
481	GGA3	0.044789008	23.528456
482	UBE2V2	0.044789008	2.486876
483	BTG3	0.045010569	1.0909313
484	TSPYL2	0.045324698	1.9665996
485	SMC3	0.045692279	1.7317437
487	Sep-02	0.045820881	1.3733582
488	RPL22L1	0.045820881	1.1586115
490	SKIL	0.046168986	1.4503896
486	ACAT2	0.046533127	23.47584
493	H3F3A	0.046572328	1.4803843
496	ITSN2	0.047611668	1.2786158
492	PPIL1	0.047748645	23.500761
494	MAPKAPK5	0.047799735	24.059729
495	DGKH	0.047799735	2.8773954
499	CTNNB1	0.048378232	1.6453892
502	EDF1	0.048900365	1.0842922
500	DGKQ	0.0497651	23.767962
