# Supplementary material for: Transcriptional programming of immunoregulatory responses in human Langerhans cells
Source: Front Immunol. 2022 Sep 20;13:892254. doi: 10.3389/fimmu.2022.892254 (PMC9530347; doi:10.3389/fimmu.2022.892254)
Supplement: Supplementary file 4 [file Table_3.csv]

Tolerogenic DC signature 1
ADORA2A
ALDH1A2
ARG1
ARG2
BTLA
CCL5
CD103
CD200
CD274
CD276
CD80
CD83
CD86
EBI3
FASLG
GARP
GSN
HLA-G
HMOX1
ICOSLG
IDO1
IDO2
IL10
IL10RA
IL10RB
IL12A
IL12p35
IL27p28
IL2B
IL4I1
IL6
INHBA
ITGB8
LAMTOR1
LGALS1
LGALS3
LGALS9
LILRB1
LILRB2
LILRB4
MGL1
NOS2
NRP1
NRP2
OPTN
PDCD1LG2
PRDM1
RELB
SELPLG
SLAMF1
SLAMF7
SOCS1
SOCS2
TBK1
TDO
TGFB1
TGFB2
THBS1
TIM4
TIPE2
TNFSF10
VEGFA
VTCN1
WNT1
