# Supplementary material for: Transcriptional programming of immunoregulatory responses in human Langerhans cells
Source: Front Immunol. 2022 Sep 20;13:892254. doi: 10.3389/fimmu.2022.892254 (PMC9530347; doi:10.3389/fimmu.2022.892254)
Supplement: Supplementary file 5 [file Table_4.csv]

Tolerogenic DC signature 2
ABLIM3
ACVRL1
ADI1
ADRB2
AHCY
AHI1
AKR1B1
ALDH2
ALOX5
ANGPTL4
ANKRD28
ARL4A
ARRDC3
BBX
BCLAF1
BNC2
BRD2
C12orf57
C1QA
C9orf72
CCDC59
CCL8
CD14
CD163
CD2AP
CD55
CD86
CDC42EP3
CDS1
CDYL
CLDN1
CLDND1
CLIP1
CTBS
CXCL14
CXCL2
DCN
DCUN1D3
DDX21
DHRS9
DNAJA1
DNASE2
DRAM1
DTNB
DUSP1
DUSP10
DUSP6
DYNLT3
EFNB3
EGR3
EHD1
EMP2
EPT1
ERRFI1
ETS2
FAM107B
FBLN5
FCGR2B
FCGR3A
FHL2
FN1
FOLR2
FPR1
FUT8
GADD45A
GADD45B
GCH1
GCNT3
GGH
GJA1
GLRX
GNG11
GRAMD3
GTF2IRD2
HACE1
HBEGF
HDGFRP3
HMGB2
HPSE
IER5
IFITM1
IFRD1
IFT57
IGFBP2
IGFBP3
IGFBP7
IL6
IMPDH2
IRF8
IRX3
ITPKC
JAM2
KANK1
KCNJ15
KCTD12
KLF10
KRAS
LBH
LEPREL1
LFNG
LGMN
LILRB4
LIMK2
LMCD1
LPAR1
LYRM1
LYSMD3
MAP3K8
MAPK13
MCL1
MCTP1
ME1
MERTK
MET
MMP19
MPP1
MS4A4A
MSRB2
MST4
MTSS1
MYO10
NAMPT
NCF1
NFAT5
NFKBIA
NFKBIZ
NINJ1
NLRP3
NPC1
NPL
NRN1
NUCB2
NUPR1
ORMDL3
P2RY14
PAF1
PAPSS2
PDE4B
PELI1
PGRMC2
PLK3
PLXNA2
PLXNC1
PMEPA1
PPA1
PPAP2A
PPP1R15A
PRKAR2B
PRKCB
PTGS2
PTPRM
RAB24
RASD1
RASGEF1B
RBP4
RCN3
RGS16
RGS2
RIOK1
RND3
RNF103
RRAD
RYBP
S100A16
S100A8
S100A9
SACM1L
SAR1A
SASH1
SAT1
SEL1L3
SEMA4B
SEPP1
SERPINB2
SERPING1
SETD2
SH3RF1
SHE
SIRT1
SKIL
SLC18B1
SLPI
SMPDL3A
SNCA
SNX7
SOD2
STARD3NL
STK17A
STOM
STX11
TAF5L
TBPL1
TCHH
TFAP2C
TFCP2L1
TFPI
THBD
TIPARP
TMEM2
TMEM45A
TNFAIP3
TNFRSF21
TNS3
TPBG
TREM1
TSC22D1
TSPYL2
UBE2D1
UBE2Q2
UGCG
VEGFA
ZBTB5
ZFP36
ZFX
ZNF24
ZNF354B
ZNF462
