# Supplementary material for: Transcriptional programming of immunoregulatory responses in human Langerhans cells
Source: Front Immunol. 2022 Sep 20;13:892254. doi: 10.3389/fimmu.2022.892254 (PMC9530347; doi:10.3389/fimmu.2022.892254)
Supplement: Supplementary file 6 [file Table_5.csv]

Source	Target	Edge
ELK1	LGALS3	1.888247895
ELK1	LAMTOR1	1.816875276
ELK1	GSN	1.63608688
ELK1	IL10RB	1.442074684
ELK1	IDO1	1.329506033
ELK1	RELB	1.209148008
ELK1	CD83	1.200946783
ELK1	HLA-G	1.113686923
ELK1	PRDM1	1.09766391
ELK1	EBI3	1.088016272
ELK1	CD80	1.07804198
ELK1	SOCS1	1.074977109
ELK1	LGALS9	0.995884157
ELK1	IRF4	0.982550051
ELK1	CD274	0.96432305
ELK1	TGFB1	0.963427198
ELK1	ITGB8	0.955265544
ELK1	SLAMF7	0.950720628
ELK1	OPTN	0.941608395
ELK1	VEGFA	0.920337938
ELK1	CCL5	0.902229273
ELK1	LGALS1	0.898259697
ELK1	TBK1	0.873086746
ELK1	SELPLG	0.829824338
ELK1	ICOSLG	0.766152624
ELK1	IDO2	0.760931075
ELK1	NRP2	0.642448338
ELK1	CD86	0.639519544
ELK1	KLF6	0.632455779
ELK1	HMOX1	0.591026436
ELK1	HMGN3	0.442818962
ELK1	IL10RA	0.418910339
ELK1	IL4I1	0.41497709
HMGN3	IL10RA	1.853256728
HMGN3	OPTN	1.405879299
HMGN3	CD80	1.372164089
HMGN3	CD274	1.353700305
HMGN3	EBI3	1.309939475
HMGN3	SOCS1	1.29849258
HMGN3	ICOSLG	1.267145762
HMGN3	SELPLG	1.2655289
HMGN3	IDO2	1.259483468
HMGN3	TBK1	1.258202069
HMGN3	ITGB8	1.253524403
HMGN3	TGFB1	1.228865861
HMGN3	PRDM1	1.218391088
HMGN3	SLAMF7	1.21097615
HMGN3	CCL5	1.191388403
HMGN3	HLA-G	1.177274271
HMGN3	NRP2	1.126263072
HMGN3	VEGFA	1.079119653
HMGN3	GSN	1.060536447
HMGN3	LAMTOR1	1.056918827
HMGN3	IL4I1	1.054790029
HMGN3	LGALS3	0.986242457
HMGN3	RELB	0.88389333
HMGN3	IRF4	0.849555035
HMGN3	LGALS9	0.818817777
HMGN3	IL10RB	0.771082953
HMGN3	CD86	0.74751684
HMGN3	CD83	0.573589949
HMGN3	LGALS1	0.572203517
HMGN3	IDO1	0.53264898
HMGN3	HMOX1	0.461089701
HMGN3	ELK1	0.442818962
HMGN3	KLF6	0.393216724
IRF4	IL4I1	1.780901604
IRF4	LAMTOR1	1.71182976
IRF4	HMOX1	1.543135357
IRF4	KLF6	1.354609546
IRF4	LGALS1	1.296658811
IRF4	OPTN	1.072177368
IRF4	LGALS3	1.021146392
IRF4	ELK1	0.982550051
IRF4	CD274	0.95094044
IRF4	IDO2	0.938820053
IRF4	ITGB8	0.919162928
IRF4	PRDM1	0.896601729
IRF4	TBK1	0.863643329
IRF4	HMGN3	0.849555035
IRF4	IL10RA	0.849397969
IRF4	SOCS1	0.847299289
IRF4	CD80	0.839193208
IRF4	TGFB1	0.819901608
IRF4	ICOSLG	0.813521319
IRF4	EBI3	0.790398359
IRF4	SLAMF7	0.76813214
IRF4	VEGFA	0.724231995
IRF4	HLA-G	0.698052446
IRF4	GSN	0.659409772
IRF4	CCL5	0.63276055
IRF4	SELPLG	0.62112319
IRF4	CD86	0.580470763
IRF4	NRP2	0.553065653
IRF4	IL10RB	0.552855487
IRF4	LGALS9	0.510969625
IRF4	RELB	0.239144011
IRF4	IDO1	0.188842221
IRF4	CD83	0.08238524
KLF6	GSN	1.95839609
KLF6	LGALS1	1.948162274
KLF6	CD83	1.947478133
KLF6	IDO1	1.376473997
KLF6	IRF4	1.354609546
KLF6	SELPLG	1.31896477
KLF6	LGALS9	1.18963527
KLF6	IL10RB	1.059832528
KLF6	HMOX1	1.008155017
KLF6	IL10RA	0.977666318
KLF6	PRDM1	0.952702906
KLF6	IL4I1	0.830629548
KLF6	CD86	0.715726509
KLF6	SOCS1	0.691343401
KLF6	ELK1	0.632455779
KLF6	RELB	0.620717046
KLF6	CD80	0.520660272
KLF6	TGFB1	0.510403059
KLF6	IDO2	0.490927224
KLF6	OPTN	0.485918679
KLF6	EBI3	0.465824024
KLF6	HLA-G	0.434924805
KLF6	HMGN3	0.393216724
KLF6	NRP2	0.336736885
KLF6	ICOSLG	0.308470206
KLF6	LGALS3	0.301092922
KLF6	LAMTOR1	0.29611502
KLF6	ITGB8	0.269399454
KLF6	CD274	0.264951503
KLF6	SLAMF7	0.257795944
KLF6	CCL5	0.213891081
KLF6	VEGFA	0.203656332
KLF6	TBK1	0.15433207
RELB	CD86	1.588121452
RELB	LAMTOR1	1.322115244
RELB	OPTN	1.310044901
RELB	HLA-G	1.257862764
RELB	TBK1	1.255427059
RELB	ICOSLG	1.237149438
RELB	CD80	1.223505696
RELB	SOCS1	1.221574586
RELB	EBI3	1.219870047
RELB	VEGFA	1.218701564
RELB	ELK1	1.209148008
RELB	IDO2	1.146517668
RELB	SLAMF7	1.144964177
RELB	PRDM1	1.142108658
RELB	SELPLG	1.135182688
RELB	ITGB8	1.122969605
RELB	TGFB1	1.115130314
RELB	LGALS3	1.089295324
RELB	CCL5	1.075402762
RELB	IL10RB	1.068929789
RELB	CD274	1.064822238
RELB	IL10RA	0.924086505
RELB	NRP2	0.921572307
RELB	HMGN3	0.88389333
RELB	LGALS9	0.880701747
RELB	GSN	0.762922785
RELB	IDO1	0.723954759
RELB	KLF6	0.620717046
RELB	IL4I1	0.615388321
RELB	HMOX1	0.589743658
RELB	CD83	0.553729854
RELB	IRF4	0.239144011
RELB	LGALS1	0.050399389
