# Supplementary material for: Transcriptional programming of immunoregulatory responses in human Langerhans cells
Source: Front Immunol. 2022 Sep 20;13:892254. doi: 10.3389/fimmu.2022.892254 (PMC9530347; doi:10.3389/fimmu.2022.892254)
Supplement: Supplementary file 7 [file Table_6.csv]

Source	Target	Edge
ELK1	OPTN	1.719632945
ELK1	TBK1	1.671987786
ELK1	CCL5	1.65512333
ELK1	ICOSLG	1.546432906
ELK1	SOCS2	1.52159579
ELK1	LGALS3	1.521550962
ELK1	TGFB1	1.518521962
ELK1	LILRB2	1.478048593
ELK1	SOCS1	1.468213218
ELK1	HMOX1	1.464155684
ELK1	VEGFA	1.438894128
ELK1	NRP2	1.430417431
ELK1	HLA.G	1.416823099
ELK1	CD274	1.398136839
ELK1	LAMTOR1	1.393452249
ELK1	IDO2	1.374264738
ELK1	ITGB8	1.363231247
ELK1	LGALS9	1.355088229
ELK1	RELB	1.336218361
ELK1	EBI3	1.333384983
ELK1	CD86	1.33153809
ELK1	PRDM1	1.32048106
ELK1	CD80	1.304225523
ELK1	IL10RB	1.284487208
ELK1	SELPLG	1.211780935
ELK1	IL10RA	1.166110533
ELK1	JUND	0.980896173
ELK1	IL4I1	0.926002507
ELK1	SLAMF7	0.924360492
ELK1	IRF4	0.648991478
ELK1	HMGN3	0.615536611
ELK1	CD83	0.385308231
ELK1	GSN	0.367244451
ELK1	KLF6	0.347305046
ELK1	IDO1	0.1246756
ELK1	LGALS1	0.11679437
HMGN3	LGALS1	1.42666158
HMGN3	IL10RA	1.425191193
HMGN3	EBI3	1.365032542
HMGN3	SELPLG	1.35334077
HMGN3	TBK1	1.342748948
HMGN3	PRDM1	1.341972456
HMGN3	CCL5	1.319410673
HMGN3	GSN	1.304126065
HMGN3	VEGFA	1.251631612
HMGN3	ITGB8	1.225775477
HMGN3	IDO1	1.212617653
HMGN3	IL4I1	1.208658944
HMGN3	IRF4	1.190999468
HMGN3	LILRB2	1.189036571
HMGN3	IL10RB	1.179478658
HMGN3	SOCS1	1.160555629
HMGN3	SOCS2	1.13756036
HMGN3	CD274	1.129584638
HMGN3	TGFB1	1.124061884
HMGN3	ICOSLG	1.10773405
HMGN3	IDO2	1.101765569
HMGN3	LGALS9	1.041414913
HMGN3	CD80	1.03827211
HMGN3	SLAMF7	0.880652858
HMGN3	HLA.G	0.733831425
HMGN3	OPTN	0.708030494
HMGN3	LGALS3	0.683104087
HMGN3	ELK1	0.615536611
HMGN3	CD86	0.364883637
HMGN3	KLF6	0.360964998
HMGN3	CD83	0.285891964
HMGN3	NRP2	0.1190846
HMGN3	LAMTOR1	0.117490511
HMGN3	RELB	0.115195345
HMGN3	HMOX1	0.073775678
HMGN3	JUND	0.034566033
IRF4	PRDM1	1.514028755
IRF4	CD274	1.483976531
IRF4	ITGB8	1.434412192
IRF4	LILRB2	1.320777167
IRF4	LGALS9	1.315499565
IRF4	SOCS2	1.308281959
IRF4	IDO1	1.302669877
IRF4	TGFB1	1.249985944
IRF4	ICOSLG	1.239736867
IRF4	CD80	1.2302925
IRF4	HMGN3	1.190999468
IRF4	SOCS1	1.187424957
IRF4	IL10RB	1.161652913
IRF4	VEGFA	1.099475198
IRF4	LGALS1	1.08812987
IRF4	IDO2	1.051795589
IRF4	IL10RA	0.969292996
IRF4	SLAMF7	0.916196265
IRF4	SELPLG	0.914015514
IRF4	IL4I1	0.885300535
IRF4	KLF6	0.883459543
IRF4	EBI3	0.874636848
IRF4	CCL5	0.8721298
IRF4	TBK1	0.83904167
IRF4	GSN	0.813767526
IRF4	ELK1	0.648991478
IRF4	NRP2	0.588222438
IRF4	JUND	0.548103173
IRF4	LAMTOR1	0.54599385
IRF4	HMOX1	0.525720531
IRF4	CD83	0.437670504
IRF4	OPTN	0.410020154
IRF4	HLA.G	0.365076893
IRF4	CD86	0.343738839
IRF4	LGALS3	0.342417671
IRF4	RELB	0.33183294
KLF6	JUND	1.998125661
KLF6	IDO1	1.766207584
KLF6	RELB	1.413149571
KLF6	NRP2	1.030354766
KLF6	LGALS3	0.947120067
KLF6	SELPLG	0.914629636
KLF6	LGALS1	0.901253852
KLF6	IRF4	0.883459543
KLF6	GSN	0.809962579
KLF6	CD274	0.725644831
KLF6	IL4I1	0.722119439
KLF6	HMOX1	0.716330164
KLF6	ICOSLG	0.656764649
KLF6	OPTN	0.653242576
KLF6	CD86	0.593724281
KLF6	CCL5	0.575356869
KLF6	CD80	0.556444176
KLF6	IDO2	0.518267835
KLF6	SLAMF7	0.460952191
KLF6	HLA.G	0.458681317
KLF6	CD83	0.443939026
KLF6	TBK1	0.427189155
KLF6	IL10RB	0.405632579
KLF6	HMGN3	0.360964998
KLF6	ELK1	0.347305046
KLF6	IL10RA	0.33429628
KLF6	LILRB2	0.324132957
KLF6	LAMTOR1	0.300584486
KLF6	SOCS2	0.285752639
KLF6	PRDM1	0.213665828
KLF6	TGFB1	0.21012442
KLF6	EBI3	0.201285769
KLF6	SOCS1	0.131680201
KLF6	VEGFA	0.103868989
KLF6	LGALS9	0.078819991
KLF6	ITGB8	0.057168926
RELB	HMOX1	1.537826234
RELB	NRP2	1.466071151
RELB	KLF6	1.413149571
RELB	TBK1	1.371282884
RELB	ELK1	1.336218361
RELB	LGALS1	1.294655584
RELB	CCL5	1.265364862
RELB	LGALS3	1.256539805
RELB	OPTN	1.246541145
RELB	LAMTOR1	1.139296316
RELB	IDO2	1.08365376
RELB	IL4I1	1.063662954
RELB	TGFB1	1.053627703
RELB	ICOSLG	0.994628484
RELB	CD274	0.96209775
RELB	LILRB2	0.956325344
RELB	CD83	0.936207483
RELB	IL10RA	0.920124411
RELB	SOCS1	0.898884693
RELB	IL10RB	0.891328495
RELB	VEGFA	0.830354483
RELB	SOCS2	0.800149061
RELB	EBI3	0.792654232
RELB	JUND	0.791229237
RELB	GSN	0.776183296
RELB	SELPLG	0.774455693
RELB	LGALS9	0.70180831
RELB	CD80	0.686474077
RELB	SLAMF7	0.66182821
RELB	HLA.G	0.466513369
RELB	ITGB8	0.408908862
RELB	IDO1	0.364967597
RELB	IRF4	0.33183294
RELB	CD86	0.330044877
RELB	PRDM1	0.252522492
RELB	HMGN3	0.115195345
